# Supplementary material for: Low-dose exposure to PBDE disrupts genomic integrity and innate immunity in mammary tissue
Source: Front Genet. 2022 Aug 12;13:904607. doi: 10.3389/fgene.2022.904607 (PMC9413140; doi:10.3389/fgene.2022.904607)
Supplement: Supplementary file 2 [file DataSheet5.XLS]

## Sheet: CBCR1PBDEvCon_P2_Tumor2ndRtCont
	Data S5 - Genes Differentially Expressed after Long-Term PBDE
	Up Genes	Log2 Fold-Change		Down Genes	Log2 Fold-Change
	2022-03-08	1.39639		2022-09-06	-1.46004
	2022-03-09	1.15896		0610012G03Rik	-1.09502
	2022-09-08	1.74232		1110059G10Rik	-1.89064
	2022-09-10	1.08708		1110065P20Rik	-1.45523
	1110002E22Rik	1.06441		1700123O20Rik	-1.09358
	1110004E09Rik	1.75029		2010204K13Rik	-1.63789
	1110004F10Rik	1.46205		2010315B03Rik	-1.25733
	1190002N15Rik	1.59076		2210016L21Rik	-1.01787
	1700017B05Rik	2.0854		2310001H17Rik	-1.53469
	1700025G04Rik	2.06733		2310030G06Rik	-1.11773
	1700113A16Rik	1.00712		2410004B18Rik	-1.28523
	1810010H24Rik	1.75562		2510046G10Rik	-1.00153
	1810024B03Rik	1.04556		2610002M06Rik	-1.35095
	2010111I01Rik	2.0433		2700062C07Rik	-3.33189
	2210408F21Rik	1.86141		3110056K07Rik	-1.37827
	2300009A05Rik	1.82762		4930523C07Rik	-1.18257
	2310010J17Rik	1.08277		4930524J08Rik	-2.02879
	2310022A10Rik	2.28487		4930581F22Rik	-1.281
	2310033P09Rik	1.24571		4931406P16Rik	-1.41733
	2310040G24Rik	1.00096		4931440P22Rik	-1.15445
	2610008E11Rik	1.40315		5330406M23Rik	-2.50951
	2610203C20Rik	1.85285		6030458C11Rik	-1.07039
	2700097O09Rik	1.30387		8430429K09Rik	-1.57577
	2810025M15Rik	1.17166		9130221H12Rik	-1.40944
	2900026A02Rik	1.702		9330151L19Rik	-1.08725
	3110079O15Rik	1.4925		9430038I01Rik	-1.28992
	3425401B19Rik	1.03732		9930111J21Rik2	-1.01148
	4921531C22Rik	1.37623		A530016L24Rik	-1.66917
	4930480K23Rik	1.22466		A530053G22Rik	-1.25792
	4931414P19Rik	1.08184		A830008E24Rik	-1.85152
	5730455P16Rik	1.18284		A830010M20Rik	-1.08907
	6330562C20Rik	1.04771		AA465934	-1.41516
	8430408G22Rik	2.72458		Aak1	-1.29108
	9130023H24Rik	1.57599		Aatk	-1.65547
	A430005L14Rik	1.41767		Abca1	-2.05446
	A430046D13Rik	1.3243		Abcb1b	-1.40165
	A930005H10Rik	1.4019		Abhd14b	-1.17119
	Aacs	1.21996		Abhd17b	-2.3475
	Aar2	1.58321		Abhd17c	-1.18572
	Aars2	1.23211		Abr	-1.73287
	Abcc4	1.08331		Abt1	-1.10179
	Abcc5	1.52379		AC121801.1	-1.11696
	Abcd3	1.01648		AC149090.1	-1.10138
	Abce1	1.40453		AC154176.2	-1.46165
	Abhd14a	1.45076		Acap1	-1.23856
	Ablim2	1.481		Acbd3	-1.94801
	Abraxas2	1.15395		Ackr3	-1.42045
	AC124577.2	1.41419		Aco1	-1.46714
	AC151971.2	1.27663		Acot8	-1.2039
	Acaa2	1.59289		Acox3	-1.53333
	Acad8	1.07475		Actr10	-1.37966
	Acap3	1.36044		Adamts1	-1.24547
	Acat2	1.40376		Adamts10	-1.25419
	Acbd6	1.05959		Adar	-1.25885
	Ace	1.42891		Adat2	-1.14996
	Acot11	1.1203		Adcy5	-1.42427
	Acta1	1.57173		Adcy6	-1.22474
	Actn2	1.29501		Adcy7	-1.85939
	Actn3	1.17978		Adgrf5	-1.61577
	Acvr1c	1.07868		Adh1	-1.56461
	Acy1	1.13589		Ado	-1.13211
	Adamts18	1.07336		Adrb2	-1.39719
	Adcy2	1.02827		Aen	-1.38118
	Adgrd1	1.59078		Afap1l1	-1.056
	Adgre1	1.38437		Agap1	-1.24442
	Adora1	1.82362		Agmo	-1.11114
	Adprh	1.08272		Agtpbp1	-2.00366
	Adssl1	1.02112		Ahctf1	-1.08261
	Afap1	1.73028		AI467606	-2.09098
	Agap3	1.38966		AI662270	-1.12725
	Agl	1.22081		AI987944	-1.70909
	Ahnak2	1.04812		Aim2	-1.10427
	Ahsa2	1.31129		Akap10	-1.06595
	AI464131	1.6559		Akap12	-1.9895
	AI597479	1.13115		Akap17b	-1.10891
	AI661453	1.05146		Akna	-2.00968
	Aif1l	1.86272		Aldh16a1	-2.73889
	Aifm2	1.06653		Aldh3a2	-1.06778
	Ak1	1.91917		Aldh5a1	-1.26314
	Akr1b8	1.25931		Alox5ap	-2.04823
	Aldh1a1	1.85004		Amacr	-1.56335
	Aldh1a3	1.47906		Ammecr1	-1.1041
	Aldh7a1	1.92646		Amz1	-1.11421
	Alg3	1.28734		Anapc2	-1.75948
	Alpk3	1.14859		Ankef1	-1.49309
	Als2cl	2.07735		Ankib1	-2.03481
	Amdhd2	1.62478		Ankle2	-1.38277
	Amfr	1.30402		Ankrd39	-1.16807
	Amn1	1.33727		Ankrd44	-1.67185
	Ampd1	1.49867		Anp32a	-1.60098
	Amt	1.44467		Aoc1	-1.0487
	Amz2	1.44511		Ap1m2	-1.25969
	Anapc1	1.30116		Ap1s3	-1.41386
	Anapc4	1.34553		Apeh	-1.99549
	Ang4	1.47572		Apobec3	-1.7236
	Angptl6	1.40901		Apoc1	-1.23071
	Angptl7	1.25952		Apol9a	-1.12214
	Ank1	1.3094		Apool	-1.38214
	Ank3	1.96214		Aprt	-1.85705
	Ankmy2	1.73597		Aqp3	-1.01495
	Ankra2	1.41539		Arap3	-3.1461
	Ankrd1	1.61015		Arfgap3	-2.34325
	Ankrd13b	1.10652		Arhgap15	-1.56203
	Ankrd2	1.15276		Arhgap23	-1.23992
	Ankrd33b	1.66777		Arhgap30	-1.82712
	Ankrd46	1.3221		Arhgap31	-2.67252
	Anks1	1.21419		Arhgap45	-1.07164
	Ankzf1	1.56994		Arhgdib	-1.55
	Ano10	1.24582		Arhgef1	-1.46736
	Antxr1	1.97656		Arhgef2	-1.11706
	Anxa9	1.52669		Arhgef28	-1.09543
	Aox3	1.0121		Arhgef40	-1.24922
	Ap3m1	1.24934		Arid2	-1.14533
	Apbb1	1.94417		Arid3b	-1.27779
	Apex2	1.31893		Arid4a	-2.55982
	Aplp1	1.24925		Arid5b	-1.06016
	Apobec1	2.09045		Armcx4	-1.64425
	Apobec2	1.71123		Armt1	-1.18927
	Apol7a	1.05463		Arpc1a	-1.02819
	Apold1	1.65116		Arrdc4	-1.00677
	Apopt1	2.33231		Arsk	-2.05745
	Aqp11	1.2771		Asap1	-1.91242
	Areg	1.42613		Asb1	-1.84266
	Arfgef1	1.15798		Asb6	-1.46244
	Arg1	1.10193		Asf1a	-1.25728
	Arg2	2.33383		Aste1	-1.51336
	Arhgap12	1.78102		Asxl1	-1.17241
	Arhgap21	1.49733		Atad3aos	-1.06048
	Arhgef5	2.05554		Atf1	-2.18976
	Arl1	1.72186		Atf6b	-1.17197
	Armc8	1.1066		Atg7	-2.27186
	Arpin	2.5402		Atp11c	-1.18653
	Art1	1.36655		Atp13a1	-1.10744
	Arv1	1.71737		Atp23	-1.21549
	Arxes2	1.16908		Atp2a3	-1.00896
	As3mt	1.52481		Atp6v0a2	-1.31264
	Asns	1.38419		Atp6v0d1	-1.09224
	Asnsd1	1.43294		Atp6v1b2	-1.17919
	Atad2b	1.90991		Atp6v1g1	-1.10654
	Atcayos	1.0266		Atxn7	-1.27872
	Atf2	1.80988		Atxn7l1	-1.61173
	Atg4a	1.48291		AU019823	-1.57603
	Atg4b	1.57172		AU020206	-1.27702
	Atm	1.03116		Aurkb	-1.28815
	Atp11a	1.68333		AW549877	-1.0016
	Atp1b1	1.9332		Axin2	-1.10177
	Atp2a1	1.56917		B230354K17Rik	-1.19292
	Atp2c2	1.85375		B3galt2	-1.25486
	Atp5l	1.26735		B3gnt8	-1.52061
	Atp5s	2.41274		B430219N15Rik	-1.37889
	Atp7a	1.33208		Bad	-1.21035
	Atxn1l	1.03518		Bag4	-1.53864
	Avpi1	1.18012		Bag5	-2.58866
	Axin1	1.09909		Bank1	-1.31146
	Azi2	1.90652		Batf	-1.39833
	B4galt2	1.24204		BC003965	-1.8477
	B930086L07Rik	1.8123		BC017158	-1.99515
	B9d2	1.03692		BC017643	-1.81741
	Bag2	1.31731		BC037039	-1.1275
	Bahcc1	1.19969		BC064078	-1.03093
	Bahd1	1.03149		BC106179	-1.20355
	BC005561	1.05677		Bcat1	-1.03818
	BC006965	1.64696		Bcl11b	-1.2827
	BC026585	1.01403		Bcl7b	-1.20558
	Bcas3	1.05776		Bcor	-1.20912
	Bcl2l11	1.10434		BE692007	-1.18747
	Bcl2l13	1.7501		Becn1	-1.32018
	Bcl6	1.74766		Bet1	-1.71956
	Bcorl1	1.20963		Bin2	-1.7446
	Bdp1	1.07476		Birc5	-1.95899
	Bend3	1.00516		Blk	-1.1317
	Bhlhb9	1.00299		Bloc1s5	-1.5255
	Bloc1s6	2.52896		Bmp2	-1.17912
	Bmp1	1.96417		Bmyc	-1.09599
	Bmp6	1.27012		Bok	-1.43189
	Bmp7	1.43737		Bola3	-1.17831
	Borcs6	1.28474		Bpnt1	-1.21144
	Brf1	1.7995		Brat1	-1.22882
	Bricd5	1.11482		Brd7	-1.06156
	Brox	1.72617		Brdt	-1.27008
	Brwd1	1.03082		Bri3bp	-1.0109
	Bspry	2.08902		Brip1os	-1.87093
	Btbd6	1.06652		Brix1	-1.09544
	Btnl9	1.03008		Brpf3	-1.22762
	C130021I20Rik	1.21466		Btf3l4	-1.45118
	C1qtnf12	1.01935		Btg1	-1.67463
	Cables1	1.24125		Btla	-1.71129
	Cacna1s	1.34166		Btn1a1	-2.06081
	Cacng1	1.20805		C1qtnf1	-1.06457
	Cacng6	1.16524		C1rb	-1.31651
	Camk2b	1.98497		C530043A13Rik	-1.77681
	Camsap1	1.31749		Cad	-1.76722
	Cap2	1.18063		Cadps2	-1.01974
	Capn15	1.52896		Camk1d	-1.91432
	Caprin2	1.16089		Camkk2	-1.02119
	Car4	1.15304		Camta1	-1.20374
	Card10	1.56275		Cant1	-1.37282
	Carm1	1.19803		Cap1	-1.36266
	Casc3	1.1678		Capn7	-1.60336
	Caskin2	1.03975		Caprin1	-1.22328
	Casp12	1.03737		Card11	-1.00703
	Casq1	1.3022		Cars2	-1.98376
	Casq2	1.3125		Casd1	-1.49803
	Cav3	1.02851		Casp3	-1.87295
	Cavin4	1.02953		Casp4	-1.84884
	Cbx7	1.63301		Casp6	-1.21328
	Ccdc125	1.28845		Catsper2	-1.10501
	Ccdc163	1.61258		Cbfa2t3	-1.24751
	Ccdc174	1.41906		Cbx4	-1.42466
	Ccdc186	1.37653		Cbx5	-1.12886
	Ccdc43	1.74166		Cc2d1a	-1.99161
	Ccdc51	1.27359		Cc2d1b	-1.22743
	Ccdc61	1.21569		Ccdc115	-1.25785
	Ccdc8	1.09378		Ccdc14	-1.29257
	Cchcr1	1.04298		Ccdc167	-1.01129
	Ccl24	1.37549		Ccdc191	-1.04585
	Ccl6	1.17991		Ccdc59	-1.83254
	Ccl7	1.40516		Ccdc69	-1.54515
	Ccnk	1.19552		Ccdc73	-1.09816
	Cd209g	2.13784		Ccdc86	-1.08103
	Cd276	1.14183		Ccl2	-1.90389
	Cd320	1.05975		Ccl22	-1.49594
	Cd99l2	1.71553		Ccl5	-2.22559
	Cda	1.20644		Ccna2	-1.10357
	Cdc14b	2.84399		Ccng2	-2.28094
	Cdc23	1.03578		Ccnh	-1.79252
	Cdc37l1	1.08922		Ccnt2	-1.22477
	Cdc42bpg	2.36279		Ccny	-1.22749
	Cdc42ep2	1.02739		Ccr5	-1.70501
	Cdca7	1.0449		Ccr7	-1.38739
	Cdca7l	1.04128		Cct3	-1.00576
	Cdh13	2.01135		Cd180	-1.10139
	Cdk14	1.25667		Cd19	-1.17319
	Cdk17	1.84578		Cd2	-1.29377
	Cdk5	1.23399		Cd209b	-2.46218
	Cdk7	1.38691		Cd209d	-1.3115
	Cdkal1	1.06519		Cd22	-1.36527
	Cdkl2	1.01092		Cd300lf	-1.14423
	Cdkl5	1.8594		Cd302	-1.38027
	Cdnf	1.15158		Cd3d	-1.20332
	Cdr2	1.26276		Cd3e	-1.47493
	Celsr1	1.12786		Cd3g	-1.10031
	Cenpl	1.12909		Cd4	-1.48544
	Cep131	1.38141		Cd40	-1.27922
	Cep170	1.2694		Cd48	-1.44152
	Cep170b	1.60839		Cd52	-1.03873
	Cep19	1.26893		Cd53	-2.37681
	Cep295	1.10938		Cd7	-1.88264
	Cetn2	1.10505		Cd74	-1.65442
	Cfap53	1.09275		Cd79a	-1.24549
	Chchd7	1.14176		Cd79b	-1.58334
	Chil1	1.15282		Cd86	-1.57207
	Chmp1b	1.23198		Cd8a	-1.1005
	Chrm1	1.59776		Cd8b1	-1.27501
	Cib2	1.18292		Cdc14a	-1.10526
	Cic	1.179		Cdc25b	-1.82053
	Cish	1.70343		Cdc42ep3	-2.13291
	Cited1	1.71539		Cdca4	-2.82365
	Cited4	1.20263		Cdh11	-1.24512
	Ckm	1.42666		Cdip1	-1.04703
	Ckmt1	1.36321		Cdk19	-1.41575
	Ckmt2	1.39327		Cdk2	-1.33681
	Clca1	1.91225		Cdk2ap2	-1.18135
	Clca3a1	1.48798		Cdk6	-1.10347
	Clca3a2	1.13518		Cdk9	-1.10433
	Cldn4	1.44589		Cdkn2d	-1.31886
	Cldn6	2.19905		Cdsn	-1.41584
	Cldn8	1.04672		Cenpa	-1.9409
	Clec3b	1.07788		Cenpj	-1.65436
	Clip4	2.34677		Cenpw	-1.5951
	Clk1	1.78597		Cenpx	-1.5267
	Clmn	1.29411		Cep55	-1.42573
	Cln6	1.38371		Cept1	-1.13171
	Clstn1	1.13127		Cerk	-1.93952
	Cmc2	1.26604		Ces2g	-2.0487
	Cmss1	1.33012		Chd6	-1.02998
	Cmya5	1.89382		Chd7	-1.19925
	Cnih4	1.11322		Chmp2b	-1.06883
	Cnmd	1.33885		Chn2	-1.34811
	Coa7	1.02715		Chst10	-1.03829
	Cobll1	1.47459		Chst12	-1.18771
	Cog8	1.30416		Chst15	-1.70841
	Col16a1	1.33168		Chst2	-2.45303
	Col17a1	1.58782		Chsy1	-1.13385
	Col4a5	1.83446		Ciita	-1.09887
	Col4a6	1.72345		Cited2	-2.16726
	Commd2	1.04322		Clasp1	-1.32099
	Commd3	1.31647		Clcf1	-1.31221
	Commd4	1.23053		Clcn7	-1.21347
	Cops6	1.40511		Cldn11	-1.06859
	Cops7b	1.1027		Cldn5	-1.76208
	Coq10a	1.77645		Clec4a1	-1.35555
	Coq2	1.01546		Clec4a2	-1.65139
	Cox18	1.23676		Clec4a3	-1.33315
	Cox6a2	1.65234		Clec4e	-1.02575
	Cpe	1.03692		Clec4n	-1.85721
	Cpeb3	1.70398		Clic4	-1.00166
	Cped1	1.20205		Clic6	-1.24629
	Cpt2	1.33731		Clock	-1.88339
	Cracr2b	1.39456		Clp1	-1.50685
	Cramp1l	1.45582		Clspn	-1.34754
	Crcp	1.9839		Cluap1	-1.62301
	Creb5	1.54781		Cmbl	-1.08595
	Crlf3	1.02493		Cmip	-1.24352
	Crnde	1.04594		Cmtr2	-1.40683
	Crocc	1.47833		Cndp2	-1.29023
	Cry2	1.10522		Cnnm2	-2.11041
	Cryab	2.28397		Cnot11	-1.71416
	Cryz	1.76549		Cnot3	-1.30139
	Csf1	2.00611		Cnp	-1.07702
	Csnk1g3	1.20169		Cnpy3	-1.35768
	Cspg4	1.07768		Cnpy4	-1.52586
	Csrp3	1.34239		Col14a1	-1.26782
	Ctc1	1.03365		Cope	-1.02713
	Ctcflos	1.37218		Copz2	-1.22326
	Ctf1	1.50015		Coro1a	-2.05406
	Ctnnd2	2.39564		Coro2a	-1.5157
	Ctps2	1.38841		Coro7	-1.93113
	Ctsk	1.88657		Cotl1	-1.10084
	Cuedc1	1.44489		Cox11	-1.04618
	Cutal	1.30075		Cox16	-1.14205
	Cwc22	1.1483		Cpa3	-1.05216
	Cx3cl1	1.38849		Cpeb2	-1.54908
	Cxcl17	2.25927		Cpne2	-1.73547
	Cxcl2	1.13879		Cpne4	-1.07723
	Cyp2u1	1.03066		Cpne8	-1.07191
	Cyp4f16	1.49183		Cpsf1	-1.16255
	Cyr61	1.10474		Cpsf4	-1.42405
	Cystm1	1.53566		Cpt1a	-1.76334
	Cytip	1.56807		Cr2	-2.05476
	D430042O09Rik	1.05164		Creb1	-2.12084
	D530018E20Rik	1.29985		Crebl2	-1.29768
	Daam1	1.33129		Crlf2	-2.26394
	Dab2	1.19483		Crls1	-1.26772
	Dact1	2.02379		Cryzl1	-1.28751
	Dbp	2.36589		Csf2rb	-2.36413
	Dcaf6	1.27503		Cstf2	-1.44765
	Dcbld2	1.22908		Ctla2a	-1.36304
	Dcp1b	1.05099		Ctr9	-2.09165
	Ddit4l	1.14639		Ctse	-1.17838
	Ddx19a	1.62994		Ctsh	-1.42781
	Ddx42	1.39578		Ctsj	-1.35924
	Defb1	1.55195		Ctsr	-1.07026
	Dguok	1.04885		Ctss	-1.40624
	Dhcr7	1.26558		Ctsw	-1.80236
	Dhrs7c	1.25318		Cttnbp2nl	-2.6157
	Dhx57	1.76353		Cuedc2	-1.05217
	Dido1	1.32046		Cul1	-1.73544
	Dkk2	1.07179		Cul7	-1.64806
	Dkk3	1.90485		Cul9	-2.0951
	Dlat	1.21503		Cux1	-1.87223
	Dnaja1	1.11013		Cwc25	-1.16174
	Dnajb4	1.35019		Cxcl10	-1.28992
	Dnajc28	1.63635		Cxcl13	-1.89711
	Dnm1	2.02251		Cxcl9	-2.03114
	Dnpep	1.24067		Cxcr6	-1.20945
	Dnttip1	1.59235		Cyb561	-1.11032
	Dopey2	1.82366		Cyba	-1.54208
	Dph3	1.24649		Cybb	-1.81206
	Dpm1	1.55299		Cyth3	-1.21616
	Dsel	1.47042		D030056L22Rik	-1.02277
	Dsp	1.4754		D10Wsu102e	-1.51184
	Dtd1	1.57476		D17H6S53E	-1.29241
	Dusp1	1.51199		D1Ertd622e	-1.45617
	Dusp14	1.14362		Dab2ip	-1.00697
	Dusp28	2.19618		Dalrd3	-1.05059
	Dusp3	1.56628		Dars	-1.32156
	Dynlt1b	1.13816		Dclk1	-1.08547
	Dysf	1.04767		Dclk2	-1.07511
	Dzip1l	1.09812		Dctd	-1.00416
	E2f6	1.69139		Dcun1d3	-1.11903
	E330009J07Rik	1.0109		Dcun1d5	-1.14374
	E430018J23Rik	1.12918		Dcxr	-1.3054
	Ears2	1.31173		Dda1	-1.13134
	Ebf3	1.59696		Ddit3	-1.1245
	Echdc1	1.17263		Ddx18	-1.11378
	Eci1	1.02998		Ddx19b	-1.30149
	Edc4	1.94395		Ddx21	-1.05612
	Eef1a2	1.57253		Ddx23	-1.15059
	Eef2k	1.77588		Ddx27	-1.17336
	Eepd1	1.61882		Ddx31	-1.71719
	Efemp1	1.03617		Ddx46	-1.40631
	Efna1	1.01254		Ddx52	-2.48766
	Egfr	1.53241		Ddx56	-1.65632
	Egln1	1.10626		Ddx60	-1.12894
	Egln3	1.69704		Def6	-1.33024
	Egr1	1.70876		Dennd2a	-1.00877
	Egr2	1.39347		Dennd2d	-2.49306
	Ehmt2	1.16208		Dera	-1.28392
	Eif2ak2	1.05595		Dexi	-1.24941
	Eif2b1	1.15613		Dgcr8	-1.13319
	Eif2s3x	1.00675		Dgkd	-1.78784
	Elac2	1.54808		Dgke	-1.89644
	Elf5	1.08604		Dglucy	-1.03795
	Emb	1.67897		Dhcr24	-2.08868
	Emilin1	1.60911		Dhx37	-1.87073
	Eno3	2.33188		Dhx58	-1.07741
	Entpd2	1.815		Dip2a	-2.06848
	Eogt	2.00924		Dmac1	-1.33274
	Epb41l1	1.49188		Dnajb11	-1.67579
	Epdr1	1.43374		Dnajb12	-1.41656
	Epm2a	1.57591		Dnajc1	-1.74419
	Eps8l2	1.55952		Dnajc24	-2.14569
	Ercc5	1.06704		Dnajc7	-1.11964
	Eri1	1.75093		Dnajc9	-1.26023
	Eri3	1.08204		Dnlz	-1.29576
	Esyt2	1.02601		Dnmt1	-1.05183
	Esyt3	1.57361		Dock10	-1.11969
	Etfbkmt	1.52421		Dock11	-1.59635
	Etv1	1.05648		Dock2	-1.54599
	Eva1b	2.73664		Dock8	-3.32331
	Exo5	2.20209		Dock9	-1.98094
	Extl1	1.02155		Dok3	-2.67842
	Fabp5	1.09788		Dpep2	-1.22506
	Fads1	1.03972		Dram1	-1.05421
	Fah	1.50159		Dram2	-2.09194
	Fam103a1	2.02449		Drg2	-1.49126
	Fam109a	2.28761		Dsc3	-1.17252
	Fam114a1	1.5207		Dse	-1.61511
	Fam118a	1.27749		Dtd2	-1.0507
	Fam120b	1.48288		Dusp2	-2.58358
	Fam160a1	1.30703		Dzip3	-1.54278
	Fam160b1	1.11391		Eaf2	-1.99859
	Fam172a	1.77104		Ebf1	-1.32369
	Fam173a	1.19705		Echdc3	-1.04588
	Fam178b	1.00203		Edem1	-2.50754
	Fam189b	1.92328		Edem3	-1.89833
	Fam192a	1.26613		Eed	-1.71614
	Fam20c	1.87126		Eefsec	-1.44656
	Fam210b	1.11377		Egln2	-1.0151
	Fam213b	1.4408		Eif1b	-1.42188
	Fam229b	1.17735		Eif2a	-1.54147
	Fam234b	1.18437		Eif2ak1	-1.02705
	Fam46a	1.25471		Eif2ak3	-1.96688
	Fam57a	1.63078		Eif2ak4	-1.22814
	Fam58b	1.87175		Eif2b3	-1.31832
	Fam84b	2.42747		Eif2s1	-1.14922
	Fam8a1	1.59011		Eif3j2	-2.08302
	Fam98c	1.72048		Eif4enif1	-2.32228
	Fancc	1.18054		Elac1	-1.38602
	Far1	1.11138		Elf1	-1.8696
	Farp2	1.56811		Elf4	-2.31378
	Fastk	1.73205		Ell	-1.09337
	Fastkd5	1.23073		Elovl5	-1.10049
	Fbf1	1.95277		Emc9	-1.20942
	Fbln2	1.18312		Emd	-1.12793
	Fbxl20	1.64148		Emid1	-1.08296
	Fbxl3	1.19975		Emp3	-1.26239
	Fbxo30	1.16769		Eng	-1.23862
	Fbxo31	1.15412		Enpep	-2.15449
	Fbxo32	1.7776		Enpp2	-1.57237
	Fbxo34	1.48626		Entpd6	-1.93386
	Fbxo8	1.76994		Ep400	-1.13416
	Fbxw5	1.25661		Epb41	-1.04592
	Fdxacb1	1.15889		Epb41l3	-1.28294
	Fech	1.02971		Epc1	-1.4039
	Fem1a	1.90646		Epsti1	-1.44169
	Fermt2	1.85588		Erg28	-1.78381
	Ffar4	1.34877		Erlin2	-2.04772
	Fgd6	1.06959		Ermard	-1.01074
	Fgfrl1	1.29727		Ermp1	-1.14581
	Fhdc1	1.70153		Esco1	-1.54597
	Fhod1	1.3137		Esf1	-1.1378
	Fhod3	1.18473		Evi5	-2.64377
	Fibin	1.48162		Exd1	-2.04913
	Fis1	1.052		Exoc3	-1.13748
	Fitm1	1.2965		Exoc5	-3.32937
	Fitm2	1.27117		Exoc6	-1.56255
	Fkbp9	1.17168		Ezh2	-1.14065
	Flnc	1.26946		F830115B05Rik	-1.05894
	Flot2	1.54375		Faf2	-1.07455
	Flrt2	2.39807		Fam107b	-1.59538
	Flvcr1	1.10554		Fam110a	-1.67171
	Flywch2	1.20784		Fam110c	-1.44475
	Fmo2	1.26942		Fam117b	-1.31707
	Fmr1	1.40177		Fam122a	-1.26795
	Fndc1	1.05906		Fam126a	-1.92114
	Fndc5	1.14929		Fam133b	-1.25767
	Fnip2	2.03097		Fam151b	-1.47034
	Folr2	1.08329		Fam162a	-1.72198
	Fos	1.59207		Fam168a	-1.32034
	Foxa1	1.3155		Fam199x	-1.53835
	Foxc1	1.5768		Fam206a	-1.59349
	Foxo3	1.79253		Fam207a	-2.46752
	Frmd8	1.66693		Fam219a	-1.25659
	Fsd2	2.14484		Fam26f	-1.10276
	Fundc1	1.27226		Fam3a	-1.44739
	Fxyd3	1.06062		Fam69b	-1.04358
	Fxyd5	1.17277		Fam83d	-1.02716
	Fzd2	1.68834		Fancg	-1.94054
	Fzd3	1.08498		Fblim1	-1.529
	Fzd6	1.09804		Fbn2	-1.10868
	Fzd9	1.06346		Fbxl4	-1.76615
	Gadd45b	1.41906		Fbxo11	-1.30576
	Gale	1.58433		Fbxo21	-1.06376
	Galk1	1.12074		Fbxo25	-1.57866
	Galnt17	1.11243		Fbxo28	-1.33095
	Gamt	1.26587		Fbxo33	-1.39767
	Gas7	1.08906		Fbxo42	-1.05113
	Gcc1	1.24262		Fbxw9	-1.17442
	Gcn1l1	1.00191		Fcer1g	-1.63046
	Gdap2	1.61427		Fcgr3	-1.64665
	Gdf11	1.30903		Fcmr	-1.50815
	Gdpd1	1.08797		Fcrl1	-1.76859
	Gemin2	1.31526		Fcrla	-1.28011
	Get4	1.71586		Fdx1	-1.25284
	Gfer	1.23001		Fdxr	-1.5295
	Gjb3	1.16115		Fermt3	-1.20986
	Glb1l2	1.04098		Ffar2	-1.53248
	Gm10039	1.36853		Fgd2	-1.12064
	Gm10320	1.90708		Fgd5	-1.61947
	Gm11266	2.1248		Fgf2	-1.30396
	Gm11517	2.88589		Fgfr1op2	-1.05862
	Gm11675	1.43394		Fibp	-1.47554
	Gm15417	1.14467		Fkbp14	-1.51559
	Gm15440	1.01007		Fkbp2	-1.18225
	Gm16536	1.05412		Fkbp3	-2.2218
	Gm17586	1.26116		Fkrp	-1.98828
	Gm20300	1.50828		Flad1	-2.00929
	Gm20492	1.2622		Flii	-1.06515
	Gm21781	1.11419		Flrt3	-2.12099
	Gm24105	1.3062		Fmo5	-1.80329
	Gm26461	1.11542		Focad	-1.11428
	Gm26862	1.01622		Foxj1	-1.21374
	Gm26881	1.46679		Foxn2	-1.37573
	Gm29773	1.28675		Foxred1	-2.0826
	Gm30025	1.96213		Fpgt	-1.25834
	Gm37124	1.31642		Fscn1	-1.45384
	Gm37254	1.04112		Ftsj1	-1.04607
	Gm38910	1.05559		Fuca2	-1.2454
	Gm43260	1.18722		Fut7	-1.21078
	Gm44386	1.29804		Fxn	-1.11575
	Gm44509	1.04254		Fyco1	-1.65351
	Gm45343	1.84944		Gabarapl2	-2.11093
	Gm4841	2.3506		Gabpb2	-1.07182
	Gm6222	2.15216		Gadd45g	-1.41898
	Gm8357	1.43942		Gak	-2.00233
	Gm9378	1.01605		Galns	-1.64471
	Gm9776	1.22567		Garnl3	-1.10776
	Gm9947	1.03303		Gatb	-1.21514
	Gna11	1.78453		Gbp2	-1.07726
	Gna14	1.90105		Gbp4	-2.73271
	Gng7	2.0945		Gch1	-1.07756
	Golga1	2.13403		Gclc	-1.79327
	Golga4	1.51741		Gdf10	-1.03985
	Golga7	1.22729		Gdi1	-1.6815
	Golga7b	1.10793		Gfpt2	-1.29155
	Golt1b	1.44434		Gga2	-1.03076
	Gpalpp1	1.05888		Ggact	-1.61594
	Gpc3	2.65103		Gid8	-2.03048
	Gpc4	1.84884		Gimap1	-1.05582
	Gpihbp1	1.20764		Gimap3	-1.17979
	Gpr146	1.66272		Gimap4	-1.59547
	Gpr155	1.71487		Gimap7	-1.5195
	Gramd1c	1.31672		Git2	-1.00882
	Grb14	1.21929		Gja4	-1.32835
	Gse1	1.14028		Glipr1	-1.0114
	Gspt2	1.41055		Glipr2	-1.86116
	Gsta4	2.32158		Glis3	-1.24283
	Gstcd	1.36606		Glrx	-1.6935
	Gtf2h4	1.59433		Glycam1	-1.96472
	Gtf2i	1.1244		Gm10086	-1.12177
	Gys1	1.26782		Gm10638	-1.13483
	H19	2.96076		Gm11930	-1.56206
	H2-DMa	1.20197		Gm12504	-2.31575
	H2-M3	1.15162		Gm12944	-1.95243
	H2-Q2	1.15971		Gm13889	-1.18737
	Haus4	2.18496		Gm14005	-1.22534
	Hba-ps4	1.06665		Gm15013	-1.02875
	Hbb-bh1	1.06855		Gm15464	-1.03412
	Hcfc2	1.33604		Gm15710	-1.17836
	Hdac11	1.82474		Gm15772	-1.89258
	Hdac6	1.38856		Gm15832	-1.7762
	Hdhd5	1.33932		Gm16485	-1.0513
	Herpud1	1.33061		Gm17511	-1.40829
	Hexdc	1.90548		Gm17981	-1.37584
	Hey1	1.24186		Gm1821	-1.53781
	Hfe2	1.23521		Gm19739	-1.66079
	Hhat	1.38401		Gm20257	-1.09895
	Hhatl	1.0894		Gm20522	-1.39668
	Hibadh	1.12571		Gm30211	-1.09567
	Hilpda	1.31545		Gm34220	-1.33796
	Hip1	1.20735		Gm37490	-1.26159
	Hirip3	2.07946		Gm37699	-1.33161
	Hist1h2be	1.83824		Gm37788	-1.12868
	Hist1h4i	1.58935		Gm38020	-1.44867
	Hivep1	1.31964		Gm39307	-1.19747
	Hjurp	1.12564		Gm40617	-1.25782
	Hmg20b	1.08954		Gm42595	-1.30515
	Hmgb1	1.37194		Gm42636	-1.49565
	Hmgcl	1.41689		Gm43009	-1.07816
	Homer2	1.59734		Gm4332	-1.5884
	Hoxa4	1.01523		Gm43792	-1.24914
	Hoxa5	1.01049		Gm43848	-1.16216
	Hoxa7	1.08554		Gm44148	-1.20406
	Hpn	1.37564		Gm44292	-1.31986
	Hps4	1.26747		Gm44751	-1.55869
	Hrc	1.29951		Gm45184	-1.14151
	Hrct1	1.5328		Gm4673	-1.77171
	Hs6st2	1.22579		Gm6863	-1.25081
	Hscb	1.02933		Gm7932	-1.45373
	Hsf1	1.42271		Gm8369	-1.21441
	Hspa1a	1.4605		Gm8995	-1.49321
	Hspa2	1.33538		Gm9625	-2.24753
	Hspb1	1.66361		Gmds	-1.18354
	Hspb6	1.97035		Gmfb	-1.13313
	Hspb7	1.1016		Gna12	-1.18059
	Hyal2	1.58155		Gnai1	-1.25243
	Iars2	1.05608		Gnai3	-2.03745
	Ick	1.17989		Gnaq	-1.57165
	Idh2	1.11978		Gng11	-1.13664
	Idnk	1.51703		Gng2	-3.24864
	Iffo2	1.40037		Gnl3l	-1.17345
	Ifi202b	1.23641		Gnpda2	-2.19166
	Ifitm1	1.13852		Gnptg	-1.67973
	Ifnlr1	1.17637		Gon4l	-1.31109
	Ift22	1.01722		Gosr2	-1.13059
	Ift43	1.15616		Gpr183	-1.21769
	Ift74	2.14921		Gpr34	-1.68464
	Igdcc4	2.20158		Gprc5c	-1.37249
	Igf1r	1.03185		Gpsm3	-1.44985
	Igfbp3	1.54547		Grap	-1.42625
	Igsf3	1.16116		Gria3	-1.25078
	Ikbip	1.45377		Grik5	-1.32991
	Il13ra1	1.0621		Grk5	-1.93256
	Il15ra	1.30649		Grk6	-1.37329
	Il17rc	1.19196		Grpel2	-1.62618
	Il17re	2.08865		Grwd1	-1.72337
	Ildr1	1.13359		Gsdmd	-1.07837
	Impad1	1.03488		Gsk3a	-1.51542
	Inafm1	1.09358		Gsto1	-1.24884
	Inca1	1.82722		Gtf2a1	-2.61474
	Ing2	1.43965		Gtf2h3	-1.04119
	Inhba	1.16831		Guf1	-1.79413
	Inhbb	1.10446		Gulp1	-1.25195
	Ino80b	2.11412		Gusb	-1.71312
	Inpp1	2.1284		Gxylt1	-1.18845
	Ints10	1.21368		Gyg	-1.43828
	Ints12	1.55453		Gzma	-1.43339
	Ipmk	1.58816		H2-Ab1	-1.35967
	Ipo13	2.03633		H2-M2	-1.27638
	Ipo9	1.16091		H2-Oa	-1.03135
	Ippk	1.51718		H2-Ob	-2.45506
	Iqgap3	2.13557		H2-Q6	-1.61486
	Irgm2	1.76452		H2-Q7	-1.33856
	Irs1	2.07132		H2-T22	-1.48316
	Irx2	1.21315		H2-T23	-1.07716
	Ism1	1.37425		Hacd3	-1.33446
	Itch	1.60839		Hars2	-1.05883
	Itga3	1.23597		Haus6	-1.90294
	Itgb1bp2	1.10627		Haus7	-1.80479
	Itgb5	1.23248		Haus8	-1.03929
	Itgb6	1.3304		Hc	-1.69535
	Itm2a	1.80313		Hck	-1.26349
	Jarid2	1.00639		Hcls1	-2.16459
	Jph2	1.77953		Hcst	-1.9923
	Jpt2	1.78957		Hddc2	-1.38928
	Jsrp1	1.36997		Hdgfl3	-1.97816
	Kank4	1.40788		Hdhd2	-1.64347
	Kbtbd11	1.6367		Heatr1	-1.38647
	Kcnj11	1.03439		Hebp1	-1.38714
	Kcnma1	1.09417		Helz2	-1.923
	Kcnn4	1.67807		Higd1a	-1.0359
	Kctd1	1.36954		Hivep2	-1.11197
	Kctd18	1.23216		Hivep3	-1.25895
	Kctd21	1.20351		Hk1	-1.3284
	Kctd5	2.08993		Hlx	-1.1517
	Kdm2b	1.08422		Hmgcr	-2.0503
	Kdm3a	2.23634		Hmgcs1	-1.17876
	Kdm6a	1.04986		Hmgxb4	-1.51166
	Kif1c	1.23007		Hmmr	-1.50687
	Kit	1.11677		Hmox1	-1.01988
	Kiz	1.16253		Hnrnpa3	-1.03868
	Klc3	1.20861		Homer1	-1.11292
	Klf16	1.09611		Homez	-1.02853
	Klf5	1.24808		Hoxb7	-1.90978
	Klf7	1.02194		Hoxc6	-1.91179
	Klhdc1	1.18431		Hoxc9	-1.37605
	Klhdc4	1.57166		Hpgd	-2.19925
	Klhl21	1.04011		Hps3	-2.18996
	Klhl22	1.41169		Hpse	-1.79141
	Klhl23	1.58204		Hs3st3a1	-1.04123
	Klhl31	1.35759		Hs3st3b1	-1.13658
	Klhl40	1.11125		Hsp90b1	-1.11798
	Klhl41	1.29624		Hspa12a	-1.07234
	Klhl9	1.62183		Hspa13	-1.75947
	Kmt2b	1.02834		Hspa14	-1.69039
	Kpna3	3.07442		Hspd1	-1.408
	Kpna6	1.40237		Hspd1-ps4	-1.0536
	Kri1	1.49166		Hsph1	-1.1731
	Krit1	1.39527		Hyou1	-2.11424
	Krr1	1.34807		Iba57	-1.37086
	Krt14	1.08734		Icmt	-1.09413
	Krt23	1.15406		Icosl	-1.5711
	Krt5	1.08907		Id1	-1.42902
	Kyat1	2.1593		Ido1	-1.21193
	Lad1	1.09453		Ifi204	-1.49634
	Lamb3	1.41587		Ifi207	-1.70429
	Lamtor3	1.6266		Ifi30	-2.17151
	Large1	1.67877		Ifi44	-1.03333
	Lars	1.31567		Ifi44l	-1.48328
	Las1l	1.17291		Ifnar2	-1.4922
	Lcmt1	1.0135		Ifngas1	-1.19877
	Lcmt2	1.32097		Ifngr1	-1.31422
	Lcn2	1.02102		Ift122	-1.26673
	Ldb3	2.33564		Ighd	-2.20337
	Ldhd	1.7062		Ighg1	-1.57859
	Ldlrap1	1.14518		Ighg2b	-2.28866
	Lgals7	1.35065		Ighg2c	-1.89185
	Lgals8	2.05151		Ighg3	-1.78741
	Lgalsl	1.85106		Ighm	-2.41494
	Lgr4	1.14785		Igip	-1.2736
	Lgr6	1.56708		Igkc	-1.68866
	Lhfpl2	1.79276		Iglc2	-1.07329
	Lhpp	1.18762		Iglc3	-1.34651
	Lig4	1.40249		Iglv1	-1.12982
	Lin52	1.20661		Igtp	-1.34499
	Lmo1	1.44136		Ikzf2	-1.65093
	Lmod1	1.7101		Ikzf3	-1.07935
	Lmod2	1.17933		Il16	-2.46331
	Lmod3	1.20186		Il18	-1.1241
	Lnpk	1.0021		Il2	-1.01568
	Lonrf1	2.18031		Il21r	-1.99346
	Lrfn4	1.06941		Il22ra2	-1.28355
	Lrpap1	1.83233		Il27ra	-1.15411
	Lrrc14	2.09752		Il2rg	-1.36332
	Lrrc14b	1.05825		Il4i1	-1.32101
	Lrrc20	1.32058		Il7r	-1.33825
	Lrrc40	1.17042		Il9r	-1.17627
	Lrrc8a	1.75286		Inip	-1.55023
	Lrrcc1	1.08094		Ino80c	-1.67344
	Lsm1	1.07715		Ino80d	-1.63919
	Lsm10	2.9534		Ints2	-1.29916
	Lsm11	2.28294		Ints6l	-1.31456
	Lsm14b	1.83389		Ints7	-1.3538
	Lss	1.09952		Ipo4	-1.40558
	Ltbp1	1.02932		Ipo8	-1.04632
	Ltbp3	1.53149		Irak1bp1	-1.63454
	Ltn1	1.27362		Irak2	-1.69576
	Lyrm4	1.03121		Irak3	-1.08312
	Macrod1	1.52817		Ireb2	-1.28504
	Maf1	2.25985		Irf4	-1.5626
	Mafb	1.68124		Irf7	-1.92065
	Mall	2.33568		Irf8	-1.09764
	Manbal	1.25634		Irgq	-1.10655
	Maoa	1.72214		Iscu	-1.13728
	Maob	1.30094		Isg15	-1.92332
	Map2k7	1.49347		Islr	-1.5235
	Map3k20	1.76346		Isy1	-1.14826
	Map3k3	1.62008		Isyna1	-1.26561
	Map3k7	1.06771		Itfg2	-1.50504
	Map4k5	1.77058		Itga2	-1.19927
	Map7d1	1.06556		Itga2b	-1.30238
	Mapk12	1.59526		Itgal	-1.49495
	Mapkap1	1.58208		Itgb7	-1.35698
	Marveld2	1.56343		Itgb8	-1.57302
	Marveld3	1.0812		Itpkb	-2.21081
	Mau2	1.64209		Itpr1	-1.41761
	Mavs	1.5783		Itsn2	-1.50507
	Mb	1.2842		Jade2	-1.03855
	Mbd3	1.25449		Jagn1	-1.18733
	Mblac1	1.17876		Jak3	-1.84349
	Mbnl3	1.06889		Jakmip1	-1.4368
	Mcat	1.60927		Jaml	-1.4824
	Mcc	1.11145		Jcad	-1.37962
	Mcm3ap	1.6805		Jchain	-1.99813
	Mcrip1	1.19917		Jrkl	-1.18987
	Mcrip2	1.09405		Jtb	-1.71087
	Mdc1	1.21893		Kank2	-1.05119
	Mdm4	1.17692		Kank3	-1.49087
	Me3	1.41099		Katnbl1	-1.28706
	Mecp2	1.43398		Kbtbd2	-1.09908
	Med15	1.64512		Kcnab2	-1.96297
	Med19	1.13929		Kctd20	-1.07337
	Med21	1.16778		Kdm4a	-2.25839
	Medag	1.12522		Khdrbs3	-1.21789
	Meg3	2.51026		Khk	-1.86664
	Megf8	1.20561		Kidins220	-1.06623
	Mesd	1.15025		Kif21b	-1.41688
	Metrnl	2.96894		Kif22	-1.28691
	Mettl13	1.2729		Kif2a	-2.03618
	Mettl3	1.94299		Kif7	-1.18464
	Mettl9	1.00349		Klf13	-1.0016
	Mex3a	1.10297		Klf3	-1.73105
	Mex3d	1.41945		Klhl24	-3.52419
	Mfap2	1.06769		Klrc1	-1.02366
	Mfap5	2.06008		Klrk1	-1.10669
	Mgat4b	1.60575		Kmt5b	-1.50664
	Mib2	1.61102		Krtcap3	-1.13441
	Mical2	1.40651		Kxd1	-1.11088
	Micu2	1.3128		Lacc1	-1.52885
	Mief2	1.55772		Laptm5	-1.56402
	Mier2	1.3939		Lat	-1.47628
	Mindy1	1.94624		Lat2	-1.98334
	Mink1	1.58178		Lats2	-1.27965
	Mir22hg	1.56142		Lbh	-1.05878
	Mir99ahg	1.26015		Lclat1	-1.52293
	Mis18a	1.19588		Lcorl	-1.7394
	Mitf	1.03806		Lcp1	-2.42442
	Mkks	1.30155		Lcp2	-1.12409
	Mlf1	1.33008		Ldlrad4	-1.12294
	Mlh3	2.17325		Lemd3	-1.51871
	Mllt1	1.09005		Letmd1	-1.03715
	Mllt3	1.3974		Lfng	-1.22914
	Mlph	1.46204		Lgals9	-1.41123
	Mlx	1.73359		Limd1	-1.00712
	Mlycd	1.36762		Lin37	-1.2078
	Mme	1.54192		Lipa	-2.56398
	Mmp12	1.59207		Lmf2	-1.42113
	Mmp2	1.4657		Lpar1	-2.02637
	Mnt	1.04753		Lpar3	-1.17413
	Mob2	2.6561		Lpar4	-2.2104
	Morc3	1.93662		Lrch3	-1.45876
	Morf4l1	1.00943		Lrif1	-1.18501
	Moxd1	1.67275		Lrmp	-1.12345
	Mpp7	1.38311		Lrp3	-1.40732
	Mpz	1.44087		Lrrc32	-1.07348
	Mpzl1	1.7609		Lrrc42	-1.23836
	Mpzl2	1.36109		Lrrc8b	-1.09698
	Mrap2	1.35268		Lrrc8c	-1.50383
	Mre11a	1.31247		Lrrc8d	-1.17976
	Mri1	1.99543		Lrrfip2	-1.30954
	Mrln	1.01696		Lsm8	-1.41313
	Mrpl15	1.66662		Lta	-1.02324
	Mrpl18	2.27815		Lta4h	-1.12246
	Mrpl2	1.43274		Ltb	-2.23674
	Mrpl20	1.52784		Ltbp2	-1.06042
	Mrpl21	1.30676		Ly6c2	-2.13511
	Mrpl42	1.09703		Ly6h	-1.35325
	Mrps2	1.34737		Ly6i	-1.16333
	Msantd4	1.23283		Ly75	-1.21108
	Mss51	1.28152		Lyplal1	-1.9128
	Msx1	1.24336		Lysmd3	-1.51894
	Mt2	1.18368		Lyve1	-2.38261
	Mterf4	1.04631		Lzic	-1.12465
	Mtf1	1.25143		M6pr	-1.54554
	Mtf2	1.27101		Macf1	-1.05898
	Mthfd2l	1.4205		Madd	-1.01223
	Mtmr1	1.11049		Mak16	-1.24918
	Mtmr3	2.36719		Man1a	-1.9229
	Mtmr7	1.19199		Man1b1	-2.06326
	Mtpap	1.12278		Man2a1	-1.0944
	Mtrr	1.11287		Manba	-1.0102
	Mtss1l	2.43304		Map3k10	-2.39865
	Mttp	1.13025		Map3k11	-1.36901
	Mtx2	1.43756		Map3k5	-1.00587
	Mum1	1.02204		Map4k2	-1.58156
	Mxi1	2.5778		Map4k3	-1.24551
	Mxra7	1.70422		Mapk11	-1.45968
	Myadm	1.20868		Mapk6	-2.06822
	Myb	1.3541		Marco	-2.36597
	Mybpc2	1.49398		Mast4	-1.65738
	Mycbp	1.25497		Matr3	-1.27455
	Myh1	1.52046		Mb21d2	-1.84367
	Myh14	1.53262		Mbd1	-1.60163
	Myh2	1.20208		Mbip	-1.31349
	Myh4	1.83607		Mblac2	-2.23267
	Myh7	1.4834		Mcm3	-1.53065
	Myl1	1.19856		Mcoln2	-2.17515
	Myl2	1.44114		Mcoln3	-1.06281
	Myl3	1.56962		Mcph1	-1.12535
	Mylip	1.13322		Mdfic	-2.57731
	Mylk2	1.36062		Med11	-1.0059
	Mylk4	1.31939		Med17	-1.64864
	Mylpf	1.83726		Med24	-1.86864
	Mynn	1.7334		Med26	-1.03421
	Myo18b	1.06629		Med7	-1.19913
	Myom1	1.61398		Memo1	-1.42693
	Myom2	1.66486		Men1	-1.26521
	Myom3	1.44212		Meox1	-1.35671
	Myot	1.30392		Mettl14	-1.03086
	Myoz1	1.46136		Mettl15	-1.23302
	Myoz2	1.39644		Mettl5	-1.45076
	Mypn	1.13283		Mfap1a	-2.23543
	N6amt1	1.37879		Mfap1b	-1.5941
	Naa10	1.72792		Mfsd10	-1.59705
	Naa60	1.48239		Mfsd11	-1.22955
	Nagpa	1.18236		Mfsd14a	-1.30712
	Narfl	1.55759		Mgat1	-1.91916
	Naxe	1.06478		Mgat4a	-1.17636
	Nbl1	1.75369		Mgat5	-1.13342
	Ncaph2	1.00011		Mib1	-1.21663
	Ncmap	1.69881		Micall1	-1.15781
	Nde1	2.30185		Mier1	-1.15836
	Ndfip1	1.13768		Mif4gd	-2.3741
	Ndn	2.39847		Mindy3	-1.35529
	Neb	1.78744		Mir703	-1.50308
	Nebl	1.24376		Mitd1	-2.2494
	Neo1	1.16804		Mknk1	-1.20885
	Neu2	1.16025		Mkrn1	-1.30465
	Neurl1a	1.24433		Mks1	-1.5176
	Neurl4	2.04581		Mlkl	-1.47323
	Nexn	1.49419		Mllt6	-1.31472
	Nfyc	1.27801		Mmgt1	-1.05511
	Nipa2	2.29423		Mmp8	-1.96128
	Nipal2	1.55273		Mmp9	-1.29215
	Nipsnap2	1.09854		Mmrn1	-1.27861
	Nlgn2	1.16419		Mndal	-2.04687
	Nme4	1.43061		Mocs1	-2.35331
	Nmral1	1.01958		Mogat1	-1.0566
	Nol3	1.32256		Mon2	-1.72697
	Nomo1	1.32193		Morc4	-1.55879
	Nop53	1.01395		Mospd2	-1.20531
	Nos3	1.1689		Mpdu1	-1.15417
	Npepl1	1.28498		Mpeg1	-1.71409
	Nqo1	1.93863		Mphosph10	-1.21091
	Nr2f6	1.50615		Mpnd	-1.23036
	Nr4a1	1.45454		Mppe1	-1.11966
	Nr6a1	2.348		Mpv17l2	-1.09762
	Nradd	1.2564		Mras	-1.75283
	Nrarp	1.17548		Mrpl23	-1.02601
	Nrbp2	1.04677		Mrpl23-ps1	-1.15549
	Nrep	2.89674		Mrpl27	-1.27385
	Nrtn	1.38431		Mrpl32	-1.21022
	Nsd2	1.26002		Mrpl36	-2.18804
	Nsmce1	1.12958		Mrpl40	-1.0135
	Nt5dc3	1.20921		Mrpl48	-1.13915
	Ntmt1	1.3371		Mrpl57	-2.10986
	Nudcd2	1.3888		Mrps12	-1.41974
	Nudcd3	1.39801		Mrps24	-1.28376
	Nudt13	1.72632		Mrps30	-1.22437
	Nudt18	1.16072		Ms4a1	-1.49804
	Nup155	1.76356		Ms4a4b	-1.16155
	Nup188	1.59399		Ms4a6b	-3.18351
	Nup210	1.23574		Msantd2	-1.67681
	Nusap1	1.02166		Msc	-1.16878
	Oaz1	1.88847		Msra	-1.28842
	Obscn	1.33055		Msrb2	-1.34552
	Ocrl	1.70237		Mtdh	-1.11101
	Ogfod3	1.7427		Mtfp1	-1.15259
	Ogfr	1.04114		Mtfr1	-1.00033
	Oma1	1.5627		Mtif2	-2.18532
	Ophn1	1.44788		mt-Nd6	-2.56338
	Osbpl5	1.09822		Mtr	-1.10773
	Osbpl6	1.15246		Muc13	-1.33558
	Osbpl7	1.43074		Mxd1	-1.68194
	Osmr	1.37826		Mycbp2	-1.49378
	Osr1	1.27686		Myct1	-1.49752
	Ostm1	2.36766		Myh11	-1.43733
	Oxld1	1.69051		Myl4	-1.0582
	Oxnad1	1.45711		Myo1g	-2.20558
	Oxr1	1.29746		Myo5a	-1.3794
	Oxtr	1.2104		Myof	-1.13815
	P3h1	2.77489		Mzb1	-1.66702
	Pafah2	1.27376		Mzt2	-1.51163
	Pak1	1.04682		N4bp2l2	-1.00866
	Pak4	1.21183		Naa25	-1.42209
	Palmd	1.55569		Naalad2	-1.86184
	Pard3b	2.17784		Nadsyn1	-1.50312
	Parp12	1.93485		Naip2	-1.96393
	Parp6	1.31104		Naip6	-2.07048
	Particl	1.71479		Nasp	-2.1888
	Patz1	1.72813		Nat2	-1.24109
	Pbdc1	1.17269		Ncf2	-1.34458
	Pbk	1.42033		Ncoa3	-1.20093
	Pcdh1	1.15741		Ncoa5	-1.41234
	Pcp4l1	1.1086		Ncoa7	-1.74691
	Pcsk6	1.36403		Ndufb4	-1.06045
	Pdcd2l	1.10718		Nectin1	-1.14268
	Pde4a	1.10561		Neil1	-1.47057
	Pde8a	1.21779		Nemp1	-1.43774
	Pdgfrl	1.13953		Neurl3	-1.24988
	Pdk1	1.62354		Nfatc3	-1.11051
	Pdk2	1.069		Nfe2l2	-1.14104
	Pdlim3	2.42733		Nfe2l3	-1.25107
	Pdlim4	1.8122		Nipbl	-1.59945
	Pdlim7	2.01821		Nipsnap1	-1.19711
	Pdp1	1.01084		Nipsnap3b	-1.02806
	Pdss1	1.60689		Nkapl	-1.04232
	Pdxdc1	1.20713		Nkd1	-2.04552
	Pdzd11	1.0364		Nkg7	-1.73389
	Pdzd2	1.81834		Nlk	-2.17283
	Pef1	1.14351		Nln	-1.82612
	Peli2	1.28149		Nlrc3	-1.15698
	Per2	2.12884		Nol4l	-1.34562
	Perm1	1.06529		Nop56	-1.0494
	Perp	1.42868		Notch2	-1.45927
	Pex16	1.23588		Npat	-1.08021
	Pfkfb1	1.02429		Npc1	-2.13346
	Pfkm	1.67112		Npr1	-1.04919
	Pfn2	1.25365		Nr3c1	-1.46009
	Pgam2	1.64836		Nrd1	-1.66457
	Pgam5	2.17552		Nrf1	-1.25547
	Pgm1	1.2139		Nsd1	-1.22219
	Phactr2	1.47211		Nsf	-1.80358
	Phc1	1.64522		Nt5c3b	-1.53095
	Phf13	2.18202		Nt5e	-1.27534
	Phf8	1.85758		Nubp2	-1.2858
	Phkb	2.43449		Nudc	-1.97076
	Phldb3	1.19146		Nufip2	-1.49818
	Phxr4	1.1376		Nus1	-1.67098
	Pi16	1.79202		Nvl	-1.38689
	Pigx	2.089		Oard1	-1.24971
	Pik3ip1	1.99697		Ocel1	-1.41558
	Pinx1	1.07011		Oraov1	-1.08015
	Pisd	1.24558		Orc4	-1.99472
	Pitpnm3	2.20442		Osbpl8	-1.34909
	Pja1	1.56717		Osr2	-1.61882
	Pkp2	1.05975		Otud5	-1.29929
	Pkp3	1.38454		Oxsm	-1.02383
	Pla1a	1.3973		P2ry10	-1.06459
	Pla2g12a	1.31387		Pabpn1	-1.46442
	Pla2g4a	1.6386		Pak2	-1.52042
	Plagl2	1.01172		Pald1	-1.32838
	Plcb3	1.20929		Pank1	-1.46914
	Plcl1	1.4114		Paox	-1.04244
	Pld1	1.43616		Papd7	-1.54924
	Plek2	1.08463		Paqr7	-1.81288
	Plekha3	1.2727		Paqr8	-1.12529
	Plekha6	1.53439		Pard6b	-1.22941
	Plekhg2	1.69281		Parn	-1.06425
	Plekhg6	1.7154		Parp3	-1.95652
	Plekhh2	1.08984		Parp4	-1.4773
	Plekhm2	1.29803		Parvg	-1.01303
	Plekhs1	1.09905		Patl1	-1.29757
	Plin5	1.8372		Pax5	-1.43567
	Plpp2	2.19443		Paxx	-1.28911
	Plxna3	2.07142		Pcdh15	-1.07023
	Plxnb1	1.36482		Pcdh18	-1.09669
	Podn	1.05517		Pcdh7	-1.80401
	Pof1b	1.9359		Pcdhb17	-1.79745
	Pold1	1.46912		Pclaf	-1.14168
	Polr1a	1.33691		Pcmt1	-1.16811
	Polr2g	2.1608		Pcmtd1	-1.1462
	Polr3a	1.90788		Pcmtd2	-1.33022
	Polr3b	2.32364		Pcna	-1.10838
	Polrmt	1.11078		Pcnt	-1.0682
	Pomk	2.53442		Pcp4	-1.79857
	Pot1a	1.3161		Pcyox1	-1.29394
	Pou6f1	1.46846		Pdcd1lg2	-1.07821
	Pparg	1.24307		Pdcd5	-1.46083
	Ppargc1b	1.67391		Pdcl3	-1.22065
	Ppfibp2	1.09575		Pde3a	-1.59334
	Pphln1	1.13148		Pde3b	-1.23338
	Ppic	1.22067		Pde5a	-1.00258
	Ppm1d	1.6516		Pdia4	-1.31978
	Ppp1cb	1.05514		Pdik1l	-1.8257
	Ppp1r12c	1.72035		Pdp2	-1.90026
	Ppp1r16a	1.13382		Pdzd8	-1.17802
	Ppp1r1b	1.07119		Pear1	-1.74607
	Ppp1r27	1.11983		Pecam1	-1.26461
	Ppp1r3b	1.66118		Pemt	-1.10215
	Ppp1r3c	1.36602		Pepd	-2.06738
	Ppp1r3d	1.5682		Pex11b	-1.17735
	Pqlc1	1.13094		Pex5	-1.18001
	Prdm2	1.13559		Pglyrp1	-1.20139
	Prdm9	1.65482		Pgrmc1	-1.3693
	Prelp	1.52719		Phb	-1.0998
	Prickle1	1.85647		Phf1	-1.17392
	Prkaa2	1.34497		Phf19	-1.57981
	Prkaca	1.24342		Phf23	-1.93063
	Prkch	1.76184		Pi4k2a	-1.56492
	Prkd3	1.67634		Pi4ka	-1.02078
	Prmt7	1.08803		Piga	-1.29718
	Prmt9	1.99184		Pigb	-1.07819
	Proser3	1.02523		Pigo	-1.12016
	Prpf3	1.09425		Pigs	-1.33011
	Prpsap1	2.32102		Pigt	-1.23615
	Prr15l	1.22176		Pik3cd	-1.46179
	Prr33	1.14094		Pik3cg	-1.18248
	Prr36	1.06451		Pim1	-1.79731
	Prrg3	1.70516		Pitpnb	-1.50264
	Prss23	2.27033		Pkig	-1.591
	Prss8	1.90236		Pkp4	-2.14298
	Psenen	1.18443		Pla2g2d	-1.12813
	Pskh1	1.01061		Pla2g7	-1.24498
	Psmf1	1.36011		Plac8	-2.03699
	Ptcd2	1.17353		Plat	-1.99647
	Ptdss2	2.3307		Platr17	-1.2001
	Ptger3	1.1285		Plbd1	-1.46757
	Ptgfr	1.18134		Plcb4	-2.31815
	Ptk7	1.13591		Plek	-2.0913
	Ptpn2	1.47235		Plekha1	-1.11709
	Ptpn21	2.14523		Plekhb2	-1.71286
	Ptprf	1.1175		Plekhm1	-1.14401
	Ptprm	1.1051		Plekhm3	-1.22975
	Ptpru	1.09583		Plekho2	-1.038
	Ptrh2	1.41127		Plgrkt	-1.82577
	Ptrhd1	1.26262		Plpp6	-1.19609
	Pus1	1.26255		Pls3	-1.3654
	Pvalb	1.36562		Pltp	-1.16043
	Pxk	1.8104		Plxna1	-1.31661
	Pxmp4	1.12688		Plxnc1	-1.19798
	Pxn	1.05721		Pml	-1.05014
	Pygm	1.31636		Pnpla7	-1.12546
	Pygo1	1.10133		Pnpo	-1.03377
	Pyroxd2	1.83042		Poc1b	-2.54819
	Pyurf	1.44561		Podnl1	-1.39174
	Qpctl	1.68452		Pofut1	-1.36377
	Qprt	1.23968		Polm	-1.59497
	R3hcc1l	1.21148		Polr2a	-2.0235
	Rab11fip4	1.02301		Pou2af1	-1.96042
	Rab11fip5	1.37181		Pou2f2	-1.01936
	Rab2b	1.7459		Ppa2	-1.37761
	Rab33b	1.9827		Ppan	-1.05668
	Rab36	1.00225		Ppil3	-1.67175
	Rab3il1	1.56262		Ppm1m	-1.51598
	Rab5b	1.6545		Ppp1r12a	-1.09857
	Rabgef1	1.7214		Ppp1r15b	-1.47112
	Rabl2	1.90762		Ppp1r16b	-1.69223
	Rad51b	1.2523		Ppp1r18	-1.11735
	Rad52	1.07173		Ppp2r5b	-1.34025
	Rai2	1.53689		Ppp4r3a	-1.1692
	Ralgapb	1.60165		Ppp4r3b	-1.74878
	Ranbp3	1.32538		Ppp6c	-1.5666
	Rasa4	1.19183		Praf2	-1.00769
	Rasgrf2	1.89339		Prc1	-2.20647
	Rasl11b	2.71128		Prdm1	-1.46001
	Rassf6	1.45119		Prelid3b	-1.72814
	Rassf9	1.87819		Prex2	-1.07664
	Rb1	2.4958		Prf1	-1.19204
	Rbak	1.53679		Prg2	-1.17889
	Rbbp9	1.14911		Prkab1	-2.44601
	Rbfa	1.58831		Prkag2	-1.22814
	Rbfox1	1.16751		Prkcg	-1.04916
	Rbm12b2	1.43552		Prkcsh	-1.29297
	Rbm15	2.41394		Proser2	-1.18522
	Rbm20	1.66076		Prpf38b	-1.04706
	Rbm5	1.10651		Prrc2c	-1.7948
	Rbp1	1.68096		Psat1	-1.5318
	Rbp7	1.90072		Psd3	-1.1075
	Rcan2	1.10205		Psma4	-1.69335
	Rcn3	1.41712		Psmb10	-1.37421
	Rcor2	1.17719		Psmb8	-1.13955
	Rdh10	1.29325		Psmd5	-1.25351
	Reep6	1.30592		Psme1	-1.22124
	Relb	1.32578		Psmg3	-1.53523
	Reps1	2.04578		Pspc1	-2.27442
	Reps2	1.45572		Ptger2	-1.34686
	Retnla	1.13639		Ptger4	-2.21628
	Retreg1	1.49761		Ptgr2	-1.51851
	Rfc5	1.66027		Ptgs1	-1.50743
	Rft1	1.29289		Ptk2b	-1.48151
	Rftn2	2.67483		Ptp4a3	-1.01219
	Rfwd2	1.19815		Ptpn12	-1.15128
	Rgs20	1.21992		Ptpn18	-1.96513
	Rgs7	1.75165		Ptpn6	-1.62471
	Rhbdl3	1.11642		Ptpn7	-2.14581
	Rhob	1.62726		Ptprc	-2.87367
	Rhou	1.03622		Ptprcap	-1.60522
	Rictor	1.26083		Pum3	-1.11462
	Rilp	1.04309		Rab19	-1.2949
	Rin1	1.03057		Rab30	-1.32725
	Ring1	1.05503		Rab34	-1.90157
	Ripk4	2.42598		Rab42	-1.203
	Rmnd1	1.3996		Rab6a	-1.06698
	Rnaseh2c	1.08883		Rab7b	-1.39951
	Rnf121	1.56355		Rab8b	-1.28655
	Rnf123	1.30785		Rac2	-2.29735
	Rnf144b	2.10205		Rad54l2	-1.62189
	Rnf150	1.61098		Ralb	-3.27973
	Rnf19a	1.62342		Ramp2	-1.09618
	Rnf216	1.21917		Ranbp1	-1.60585
	Rnf217	1.27078		Ranbp2	-1.19371
	Rnf31	1.20058		Rap1gap2	-2.21808
	Rnf8	1.43544		Rap2a	-2.40809
	Rngtt	1.44976		Rap2b	-1.35434
	Rnmt	1.23808		Rapgef5	-2.0137
	Rnpc3	1.7623		Rapgef6	-1.98532
	Rorc	1.487		Rarres1	-1.10411
	Rpap1	1.46802		Rasa3	-1.08432
	Rpap3	1.65531		Rasal2	-1.9053
	Rpl17-ps5	1.19897		Rasal3	-1.00858
	Rpl19-ps1	1.18214		Rasgrp2	-1.11178
	Rpl35a-ps5	1.11508		Rassf2	-1.32393
	Rpl3l	1.3996		Rbbp8	-1.92567
	Rps6kb2	1.52867		Rbl2	-1.681
	Rrp15	1.50337		Rbm33	-1.678
	Rsbn1	1.00317		Rbm7	-1.16091
	Rsl24d1	1.37766		Rbms3	-1.08124
	Rsph1	1.72673		Rbmx2	-3.29869
	Rspo1	2.44756		Rcan3	-2.18675
	Rtn2	1.23917		Rcc1l	-1.20862
	Rtn4rl1	1.61669		Rccd1	-1.15777
	Rwdd3	1.00641		Rcn1	-1.32067
	Ryr1	1.36938		Rdh11	-1.06649
	S100a1	1.13961		Reep4	-1.76507
	Sacm1l	1.44188		Rel	-1.19952
	Samd10	1.65555		Relt	-1.05622
	Samd4	1.71276		Rest	-1.22962
	Sap130	1.37951		Retsat	-1.62643
	Sap30bp	1.53259		Rfx1	-1.00813
	Sbk1	1.15051		Rfx3	-1.05639
	Sbspon	2.00821		Rgl1	-1.0773
	Scamp2	1.32471		Rgmb	-1.24528
	Scara3	1.5774		Rgs10	-1.19641
	Sccpdh	1.6644		Rgs14	-1.13075
	Scn5a	1.09401		Rgs3	-1.02527
	Scnm1	1.20792		Rheb	-1.53297
	Scnn1a	1.02124		Rhog	-1.26168
	Scoc	1.38502		Rhoh	-1.66252
	Scrn3	1.34601		Ric8a	-1.01111
	Scx	2.4232		Rin2	-1.44125
	Scyl3	1.70808		Rinl	-1.19238
	Sdk1	1.06106		Riok1	-1.08888
	Sdr42e1	1.08747		Riok3	-1.80795
	Sec22a	1.61967		Rita1	-1.14394
	Sec22c	2.54542		Rmi1	-1.23615
	Secisbp2	1.07786		Rnaseh1	-1.02454
	Seh1l	1.11404		Rnasel	-1.11897
	Sel1l3	1.05423		Rnaset2a	-1.124
	Selenoh	1.85785		Rnd2	-1.42935
	Selenoo	1.05089		Rnf103	-1.01714
	Sema3d	1.29297		Rnf111	-1.008
	Sergef	1.50845		Rnf146	-2.50943
	Serinc2	1.05417		Rnf187	-1.35048
	Serpine1	1.32459		Rnf19b	-1.63794
	Sertad4	1.94502		Rnf2	-1.17324
	Sestd1	1.27462		Rnf213	-1.04268
	Setd1a	1.27771		Rnf214	-1.86513
	Setd2	1.44755		Rnf220	-1.00052
	Setd7	1.36988		Rnf4	-1.13537
	Sfrp1	1.62968		Rnf7	-1.17225
	Sfrp2	1.23941		Rny3	-1.33472
	Sgca	1.06728		Rpa1	-1.08774
	Sgk1	1.23168		Rpgrip1l	-1.18744
	Sgsm2	1.34657		Rpl36a-ps2	-1.13007
	Sh3bgr	1.06149		Rpl3-ps1	-1.26314
	Sh3bp4	1.89225		Rpl7l1	-1.40965
	Sh3bp5l	1.04738		Rpn1	-1.1972
	Sh3d19	1.68487		Rps3a3	-2.31911
	Sh3rf2	2.73063		Rps6kb1	-1.6343
	Sharpin	1.16149		Rptor	-1.32075
	Shf	1.21631		Rreb1	-1.51934
	Shisa2	1.0862		Rrm2b	-1.47201
	Shisa4	2.1251		Rsad2	-2.49489
	Shprh	1.22632		Rsbn1l	-1.73326
	Shroom3	1.87338		Rtl6	-1.06943
	Shtn1	1.04663		Rtn4ip1	-1.16156
	Siah1b	1.75704		Rufy2	-1.49878
	Sigmar1	2.60009		Rusc1	-1.30014
	Sik1	1.32398		Rwdd4a	-1.43389
	Six5	1.36671		Rybp	-1.26551
	Skida1	1.03068		S100a8	-1.02524
	Slc16a10	2.04861		S100a9	-1.54082
	Slc17a9	1.26746		S1pr4	-1.1949
	Slc25a16	1.22186		Samd5	-1.12529
	Slc2a4	1.06871		Samd9l	-1.15318
	Slc2a4rg-ps	1.34988		Sash3	-1.03788
	Slc30a2	1.2065		Sbds	-1.97615
	Slc31a2	1.2698		Scarf1	-2.08738
	Slc35f5	1.10873		Scfd1	-1.26261
	Slc36a2	1.08984		Scin	-1.38554
	Slc39a11	1.19477		Scmh1	-1.32841
	Slc39a13	1.28722		Scn3b	-1.31029
	Slc39a14	2.79135		Scyl1	-1.39491
	Slc44a1	1.07199		Sdc3	-1.24503
	Slc44a3	1.20079		Sdccag3	-2.25993
	Slc5a1	1.08231		Sdf2l1	-1.66193
	Slc6a8	1.09801		Sec11c	-1.06575
	Slc7a2	1.26778		Sec13	-1.09326
	Slk	1.03528		Sec31a	-1.56131
	Sln	1.3378		Selenoi	-1.344
	Smad4	1.5641		Selenom	-1.08034
	Smarcd1	1.76971		Selenot	-1.1094
	Smarcd3	1.58111		Sell	-2.18517
	Smg5	1.9094		Selplg	-2.21861
	Smim1	1.13795		Sem1	-1.4744
	Smpd1	1.36752		Sema4a	-1.28533
	Smpx	1.86171		Sema4b	-1.44931
	Sms	1.63955		Sema4d	-1.43497
	Smtn	1.84188		Sema5a	-1.59786
	Smtnl1	1.03924		Sema6d	-1.87361
	Smtnl2	1.19306		Sema7a	-1.27784
	Smyd1	1.1133		Serp2	-1.14093
	Smyd5	1.02282		Serpina1b	-1.95727
	Snai2	2.01658		Serpina3g	-1.66599
	Snapc4	1.35019		Serpinb1a	-1.16224
	Snord104	1.67683		Serpinb6b	-2.00391
	Snta1	1.20157		Serpinb9	-2.15283
	Snx27	1.14288		Sesn2	-1.33442
	Sobp	2.01788		Sesn3	-1.22193
	Socs6	3.24648		Setmar	-1.20764
	Soga1	1.02546		Sf3a2	-1.20793
	Sorbs2	1.20117		Sf3b6	-1.07454
	Sowahc	1.34491		Sgo2a	-1.13106
	Sox6	1.40088		Sh2b2	-1.41628
	Sp3	1.52293		Sh2d2a	-1.03839
	Spaca6	1.15216		Sh3bgrl2	-1.38344
	Spast	1.69509		Sh3bp2	-1.79195
	Spata5	1.82963		Shb	-1.41819
	Spats2	1.2991		Shmt2	-1.35601
	Spats2l	1.04402		Shox2	-1.17772
	Spice1	1.23792		Shq1	-1.35461
	Spns2	2.10517		Sidt1	-1.48905
	Sppl2b	2.84667		Sidt2	-1.53695
	Sprr2a3	1.2985		Siglecg	-1.30845
	Spryd7	1.51768		Siglech	-1.67213
	Sptb	1.45604		Sil1	-1.6583
	Srcin1	1.39576		Sin3a	-1.50146
	Srgap3	1.09791		Sipa1	-3.71888
	Srl	1.51285		Sipa1l2	-1.5913
	Srp19	1.22617		Sirt2	-2.13385
	Srprb	1.0343		Sirt4	-1.01223
	Srr	1.65792		Sirt7	-1.0554
	Ss18l2	1.07422		Skiv2l2	-1.63366
	Ssna1	1.6545		Sla	-2.31278
	Sspn	2.17721		Slamf9	-2.28531
	Sssca1	1.08243		Slc12a4	-1.17948
	Ssx2ip	1.09077		Slc16a1	-1.37953
	St3gal3	1.06355		Slc16a2	-1.23411
	St6galnac6	1.49316		Slc19a1	-1.86771
	Stambpl1	1.47935		Slc20a1	-1.43022
	Stard10	1.45123		Slc22a23	-1.13684
	Stat5b	1.55247		Slc25a17	-1.24639
	Stau2	1.12701		Slc25a20	-1.54507
	Stk39	1.7519		Slc25a22	-1.57205
	Ston2	1.28262		Slc25a25	-1.59914
	Stox2	1.09369		Slc25a5	-1.65051
	Strip1	1.53694		Slc2a5	-1.22984
	Strn3	1.34379		Slc30a6	-1.09873
	Stx12	1.23682		Slc30a7	-1.55692
	Stx3	2.00969		Slc31a1	-1.53572
	Stxbp2	1.15486		Slc33a1	-1.55407
	Supt20	1.35109		Slc35a1	-1.19246
	Surf1	2.50018		Slc35a2	-1.63917
	Surf2	1.28476		Slc37a2	-1.3209
	Susd4	1.04632		Slc38a1	-1.5049
	Susd6	1.0815		Slc38a9	-1.6517
	Suv39h2	1.10847		Slc41a2	-1.03213
	Swsap1	1.15878		Slc44a4	-1.07698
	Syne4	1.28718		Slc45a3	-1.27665
	Syngr1	1.51777		Slc45a4	-1.51832
	Synpo2	1.05802		Slc4a4	-1.23869
	Synpo2l	1.03186		Slc4a7	-2.0035
	Sypl2	1.209		Slc5a3	-1.06345
	Syt17	1.16959		Slc7a7	-1.64614
	Tab3	2.27159		Slc7a8	-1.03799
	Tacc3	1.24692		Slco3a1	-1.36569
	Tacstd2	1.00987		Slfn5	-1.25343
	Taf11	1.92221		Slx1b	-1.00612
	Tamm41	1.37726		Smad2	-1.69726
	Tatdn1	1.10249		Smap1	-1.93471
	Tbc1d1	1.2188		Smap2	-1.13181
	Tbc1d10b	1.07719		Smarcad1	-1.1506
	Tbc1d12	1.42598		Smc2	-1.91377
	Tbc1d16	1.02938		Smc5	-2.30044
	Tbc1d22a	1.54071		Smg1	-1.12099
	Tbc1d9	1.38097		Smg6	-1.16469
	Tbcel	1.15328		Smim20	-1.40926
	Tbl3	1.00436		Smim5	-2.23917
	Tbx3	2.15708		Smn1	-1.54287
	Tbxas1	1.15587		Smpdl3a	-1.24979
	Tcap	1.34772		Smug1	-1.96355
	Tcea3	3.46624		Snhg3	-1.37512
	Tcp11l1	1.14678		Snhg6	-2.00051
	Tcta	1.57437		Snrk	-1.31725
	Tdp1	1.06017		Snrpg	-1.93288
	Tead1	1.69445		Snrpn	-1.2726
	Tead2	1.33941		Snx11	-1.05497
	Tef	1.56127		Snx13	-1.69267
	Tefm	1.07059		Snx15	-1.02216
	Telo2	2.46805		Snx19	-1.05813
	Terf2ip	2.08779		Snx2	-1.89007
	Tet2	1.54241		Snx30	-3.39157
	Tfap2c	1.43902		Snx8	-1.09885
	Tfdp1	1.09604		Sox6os	-1.41852
	Tgfb1i1	1.21266		Sp100	-1.53849
	Tgfb2	1.74376		Sp2	-1.68586
	Tgfbr1	1.3705		Sp3os	-1.45607
	Tgfbrap1	1.38051		Sp4	-1.01026
	Tgif1	1.01235		Spata13	-1.52201
	Thap12	1.55016		Spata6	-1.2079
	Thbs1	2.39286		Spg7	-1.06904
	Them4	1.53843		Spib	-1.39541
	Thrap3	2.27322		Spic	-1.24731
	Thsd4	2.47334		Spn	-1.9343
	Timp1	1.58622		Spns1	-1.74283
	Tinag	1.00595		Spon1	-1.52105
	Tirap	1.98398		Spout1	-1.13586
	Tjap1	1.68027		Spred2	-1.58846
	Tkfc	1.00281		Srbd1	-1.01741
	Tle4	1.77968		Srd5a3	-1.6139
	Tlr3	1.32532		Srrd	-1.10927
	Tlr5	1.76715		Srsf2	-1.51787
	Tmcc1	1.07176		Srsf7	-1.03674
	Tmco6	1.81653		Ss18l1	-1.17392
	Tmed4	1.20246		Ssh2	-1.2076
	Tmem101	2.51264		Ssh3	-1.1819
	Tmem107	1.35644		Ssu72	-1.02312
	Tmem141	1.41397		St3gal6	-1.53148
	Tmem150a	1.31843		St8sia4	-1.57578
	Tmem161a	1.88275		Stag1	-1.45992
	Tmem17	1.1279		Stard13	-1.07239
	Tmem177	1.27479		Stard3nl	-1.59344
	Tmem182	2.50374		Stard4	-2.56
	Tmem185a	1.32662		Stard8	-1.04461
	Tmem198b	1.41382		Stat4	-1.06124
	Tmem204	1.01333		Stk11	-1.64732
	Tmem222	2.10527		Stk17b	-1.74008
	Tmem231	1.72148		Stk4	-1.94154
	Tmem233	1.01151		Stmn2	-1.75241
	Tmem246	1.18351		Stoml1	-1.14169
	Tmem248	1.27312		Stx11	-1.27304
	Tmem250-ps	1.18493		Stx16	-1.939
	Tmem267	1.3212		Stx18	-1.34986
	Tmem38a	2.26346		Stx5a	-1.34679
	Tmem39a	1.12697		Stxbp1	-1.52703
	Tmem45b	3.47405		Stxbp3	-1.17521
	Tmem53	1.0014		Sulf1	-1.86406
	Tmem57	1.2562		Sumf2	-1.5215
	Tmem63b	1.35718		Supv3l1	-1.02457
	Tmem64	1.35727		Suz12	-2.61895
	Tmem9	1.41168		Syt12	-1.08087
	Tmem97	1.30672		Syvn1	-1.10896
	Tmie	1.1172		Tab2	-1.53395
	Tmod2	1.67706		Tacr1	-1.32877
	Tmod4	1.23125		Tada1	-1.30207
	Tmsb10	1.04238		Taf15	-1.86388
	Tmtc3	1.07899		Taf3	-1.78188
	Tmx4	1.03485		Tagap1	-2.1702
	Tnfaip2	1.78015		Tagln	-1.00179
	Tnfrsf12a	1.63742		Tal1	-1.28453
	Tnk1	1.0383		Taok3	-1.82624
	Tnnc1	1.77144		Tars	-1.43575
	Tnnc2	1.41656		Tasp1	-1.53369
	Tnni2	1.66206		Tatdn3	-1.16392
	Tnnt1	1.18585		Taz	-1.55485
	Tnnt3	1.60474		Tbc1d10c	-1.63948
	Tomm20	1.93197		Tbc1d19	-1.49806
	Tomm40l	1.03374		Tbc1d5	-1.45447
	Tpd52l2	1.71401		Tbcc	-1.07601
	Tpi1	1.22648		Tbl1xr1	-1.52486
	Tpm1	1.02582		Tbpl1	-1.72398
	Tpm2	1.23486		Tbxa2r	-1.21376
	Tpp1	1.45204		Tcaf2	-1.48193
	Tradd	1.6999		Tcf12	-1.58903
	Traf4	1.36628		Tcf20	-1.24125
	Trak1	1.12526		Tcn2	-1.38349
	Trappc12	1.01806		Tcrg-C4	-1.15708
	Trappc2	1.58221		Tdpx-ps1	-1.1459
	Trdn	1.61051		Tdrd3	-1.00096
	Trib2	1.08622		Tecpr1	-1.60639
	Trim37	1.61336		Tes	-1.49261
	Trim54	1.35446		Tespa1	-1.06716
	Trim63	1.2478		Tet1	-1.20317
	Trim8	1.55729		Tex30	-2.24469
	Trip10	2.32826		Tfeb	-1.27146
	Trnau1ap	1.33738		Tfip11	-1.07872
	Trpc6	1.95512		Tfpi	-1.45628
	Trpm6	1.03637		Tgfbr3	-1.16435
	Trpv4	1.33332		Tha1	-1.37394
	Tsc1	1.7774		Thap11	-1.9786
	Tsc22d3	1.66685		Thap2	-1.08482
	Tsen15	2.25454		Thbd	-2.17339
	Tsen34	2.04523		Themis	-1.09439
	Tspan8	2.24733		Themis2	-1.28351
	Tspyl2	1.13667		Thnsl2	-1.4285
	Tstd2	1.04434		Thoc3	-1.5637
	Ttc14	1.84457		Thoc7	-1.35874
	Ttc19	1.10568		Tiam1	-1.99465
	Ttc4	1.36642		Tie1	-1.6447
	Ttc8	1.19082		Timd4	-1.23566
	Ttc9c	2.0842		Timeless	-1.78587
	Ttf2	1.31675		Timm10b	-1.46778
	Ttn	1.15976		Timm8b	-1.59103
	Ttpal	1.23238		Timmdc1	-1.05359
	Tuba4a	1.17859		Tinf2	-1.15232
	Tubb2b	1.1897		Tk1	-1.20069
	Tulp4	1.10686		Tk2	-1.39249
	Twsg1	1.80785		Tle3	-1.22117
	Txlnb	1.2455		Tm6sf1	-1.67821
	Txnl4a	1.13471		Tm7sf3	-1.7497
	Uba3	1.03489		Tm9sf1	-1.17074
	Ube2d2a	1.10813		Tma16	-1.47489
	Ube2j2	1.99319		Tmc6	-1.47573
	Ube4b	1.32704		Tmco4	-1.06138
	Ubqln4	1.09382		Tmed5	-2.90324
	Ubtd1	1.26554		Tmem106a	-1.53923
	Ubxn2a	1.40441		Tmem115	-1.13464
	Ugp2	1.3392		Tmem126a	-1.02645
	Ulk3	1.50338		Tmem131l	-1.97723
	Unc119	1.76168		Tmem138	-1.12701
	Unc45b	2.09435		Tmem14a	-1.39105
	Upk3a	1.16541		Tmem150c	-1.03397
	Uqcc3	1.35757		Tmem159	-2.33452
	Urgcp	1.18429		Tmem164	-2.38079
	Use1	1.00746		Tmem173	-1.6475
	Usp13	1.27138		Tmem176a	-1.01586
	Usp14	1.26948		Tmem184c	-2.27228
	Usp21	1.28817		Tmem185b	-2.35199
	Usp28	1.20994		Tmem209	-1.19977
	Usp30	2.05574		Tmem35b	-1.65243
	Usp31	2.56025		Tmem47	-2.37348
	Usp32	1.31086		Tmem50b	-1.15348
	Usp33	1.05356		Tmem55a	-1.97575
	Usp36	1.21124		Tmem55b	-1.03493
	Usp40	1.81615		Tmem63a	-1.30819
	Usp42	1.02738		Tmem69	-1.48419
	Usp46	2.32336		Tmem86a	-1.56807
	Utp4	1.17395		Tmem8b	-1.3507
	Vamp4	1.96563		Tmem98	-1.12316
	Vangl2	1.66258		Tmtc4	-1.26452
	Vasn	1.15715		Tnc	-1.81685
	Vbp1	1.33543		Tnfaip8	-1.24191
	Vcpip1	2.6651		Tnfrsf11a	-2.27236
	Vdr	1.3902		Tnfrsf13b	-1.40928
	Vegfa	1.81076		Tnfrsf13c	-1.36166
	Vezf1	1.38649		Tnfrsf4	-1.48358
	Vgll2	1.12981		Tnfrsf9	-1.79656
	Vgll4	1.00989		Tnfsf14	-1.05443
	Vipas39	1.77887		Tnip1	-1.24178
	Vps11	1.18119		Tnks	-1.56619
	Vps26a	1.11185		Tnpo1	-1.09394
	Vps26b	1.17895		Tomm34	-1.7057
	Vwa1	1.74807		Tomm40	-1.80268
	Vwa7	1.09732		Topors	-1.25268
	Vwf	1.92831		Tor2a	-1.08128
	Washc5	1.92458		Tox2	-2.23532
	Wdr11	1.93897		Tpgs2	-2.10598
	Wdr18	1.58747		Tpp2	-1.22576
	Wdr43	2.34077		Tprn	-1.11495
	Wdr44	2.16466		Trabd2b	-1.3671
	Wdr45b	1.87626		Trac	-1.45521
	Wdr53	1.18284		Traf1	-1.06252
	Wdr59	1.73983		Traf5	-1.38833
	Wdr60	1.00887		Tram2	-1.95264
	Wdr77	1.03556		Trappc13	-2.44257
	Wdr83os	1.09474		Trbc1	-1.04554
	Wee1	1.22126		Trbc2	-2.3111
	Wfdc12	1.6455		Trim11	-1.42712
	Wfdc18	2.03603		Trim30a	-1.7882
	Wfs1	1.3931		Trim59	-1.22004
	Wif1	2.18277		Trio	-1.31788
	Wisp2	1.46049		Trmt10c	-1.03552
	Wiz	1.92209		Trmt1l	-1.26553
	Wnt4	2.17499		Trmt2a	-1.50364
	Wnt5a	1.50357		Trmt2b	-1.21527
	Wnt5b	1.70862		Trnt1	-1.68638
	Wsb2	1.19495		Trove2	-1.5558
	Wscd2	2.02194		Trp53inp1	-1.0181
	Wtap	1.07183		Trp63	-1.54327
	Wwc2	1.2577		Tsfm	-1.98005
	Xirp1	1.48901		Tshz2	-1.57855
	Xirp2	1.12873		Tspan1	-1.15923
	Xndc1	1.0908		Tspan32	-1.17831
	Xpc	1.47291		Tspyl1	-1.00914
	Xpnpep1	1.15088		Tssk4	-1.22811
	Xpr1	1.41884		Ttbk2	-1.0374
	Xrcc1	1.42894		Ttc17	-1.87656
	Ybey	1.48752		Ttc23	-1.14439
	Yes1	1.00017		Ttc30b	-1.23636
	Ythdf3	1.03991		Ttc33	-1.85288
	Ywhah	1.01435		Ttc7	-2.20766
	Yy1	1.09759		Tvp23b	-1.09254
	Zbtb10	1.11911		Txndc11	-1.6645
	Zbtb18	1.22093		Txndc12	-1.72671
	Zbtb34	1.40283		Txndc15	-1.25414
	Zbtb42	2.34076		Txndc5	-2.7859
	Zbtb6	1.68497		Tyms	-1.14683
	Zc3h7b	1.70656		Tyrobp	-1.05611
	Zc3h8	1.57666		Uba6	-2.61624
	Zcchc2	1.17501		Uba7	-1.64205
	Zcchc3	2.38483		Ubash3b	-1.60753
	Zcchc8	1.48087		Ubd	-2.42117
	Zcchc9	2.11336		Ube2o	-1.2379
	Zdhhc12	1.30458		Ubfd1	-1.41087
	Zdhhc14	1.6596		Ubr7	-1.10988
	Zdhhc16	1.22722		Ubtf	-1.01206
	Zdhhc4	1.17641		Ubxn7	-2.42572
	Zdhhc6	2.39188		Uchl3	-1.12565
	Zfhx2	1.05357		Uck2	-1.69126
	Zfp13	1.16871		Ufl1	-1.36098
	Zfp131	1.98692		Ugcg	-1.29861
	Zfp160	1.81373		Uhrf1bp1l	-1.30325
	Zfp202	1.45957		Upf1	-2.35699
	Zfp219	1.0654		Uqcc2	-1.48902
	Zfp287	1.13554		Urb1	-1.45514
	Zfp329	1.98216		Usb1	-1.74289
	Zfp335	1.85242		Usf1	-2.34298
	Zfp346	1.20872		Usp1	-1.86536
	Zfp395	1.15958		Usp10	-2.12312
	Zfp429	1.43648		Usp12	-1.1279
	Zfp511	1.5557		Usp15	-1.53043
	Zfp518b	1.29452		Usp16	-2.06504
	Zfp532	1.04019		Usp18	-1.27604
	Zfp553	1.09869		Usp37	-1.34663
	Zfp608	2.0032		Usp53	-1.69572
	Zfp609	1.4112		Ust	-1.667
	Zfp612	1.21389		Utp14a	-3.50442
	Zfp629	1.3784		Utp20	-1.41277
	Zfp655	1.10688		Uvrag	-1.17517
	Zfp664	1.24283		Vav3	-1.28746
	Zfp68	1.5003		Vcam1	-1.78036
	Zfp687	1.03683		Vegfc	-1.6681
	Zfp710	1.88467		Vnn3	-1.95683
	Zfp750	1.25128		Vps13b	-1.73491
	Zfp768	1.89329		Vps16	-1.80244
	Zfp775	1.95202		Vps33b	-1.36175
	Zfp783	1.16085		Vps4b	-1.01227
	Zfp799	1.55242		Vps72	-1.02472
	Zfp862-ps	1.60635		Vrk2	-1.38912
	Zfp937	1.20832		Vrk3	-1.02463
	Zfp945	1.31596		Vsig4	-1.2973
	Zfp963	1.2797		Vsir	-1.06498
	Zfp976	1.07061		Vtn	-1.06765
	Zfpl1	2.32521		Washc4	-1.2441
	Zfyve1	1.35589		Wbp2	-1.01113
	Zfyve9	2.04008		Wdfy3	-1.13169
	Zmym2	1.53746		Wdr12	-1.69064
	Znfx1	1.0833		Wdr20	-1.66055
	Znrf1	1.72125		Wdr4	-1.00993
				Wdr48	-1.80967
				Wdr7	-1.04244
				Wdr76	-1.73966
				Wdr81	-1.71339
				Wfdc17	-1.11519
				Whamm	-2.47557
				Wipf2	-1.26776
				Wnt10a	-1.18889
				Wwox	-1.15251
				Xcl1	-1.13766
				Xpo5	-1.0674
				Xpo6	-1.34054
				Xrcc2	-1.02475
				Xrcc3	-1.02242
				Xrcc5	-1.17265
				Xrn1	-1.0279
				Xxylt1	-1.08165
				Yeats2	-2.07573
				Ylpm1	-1.33634
				Ythdc1	-1.69959
				Ythdc2	-1.23703
				Ythdf2	-2.88378
				Zbp1	-1.89111
				Zbtb46	-1.8687
				Zc2hc1a	-1.28093
				Zc3hc1	-1.77702
				Zcchc18	-1.19554
				Zdhhc5	-1.20632
				Zdhhc9	-1.39853
				Zer1	-1.71082
				Zfand2b	-1.50803
				Zfp113	-1.40539
				Zfp120	-1.09679
				Zfp125	-1.35808
				Zfp143	-1.33773
				Zfp180	-1.32423
				Zfp185	-1.44296
				Zfp26	-1.55799
				Zfp280b	-1.43764
				Zfp280d	-1.33422
				Zfp318	-1.2438
				Zfp319	-1.11197
				Zfp366	-1.90435
				Zfp36l2	-1.55724
				Zfp414	-1.18171
				Zfp423	-1.18466
				Zfp445	-1.1731
				Zfp46	-1.13923
				Zfp518a	-1.03038
				Zfp622	-1.10568
				Zfp644	-1.89808
				Zfp667	-1.40466
				Zfp712	-1.08043
				Zfp746	-1.39949
				Zfp81	-1.98163
				Zfp827	-1.23669
				Zfp942	-2.27958
				Zfp950	-1.02626
				Zfp975	-1.15169
				Zfyve16	-1.92789
				Zfyve26	-1.9957
				Zkscan6	-1.17733
				Znhit6	-1.21133
				Znrf3	-1.22515
				Zswim8	-1.25554
				Zw10	-1.13209
				Zzz3	-1.41256
