# Supplementary material for: Low-dose exposure to PBDE disrupts genomic integrity and innate immunity in mammary tissue
Source: Front Genet. 2022 Aug 12;13:904607. doi: 10.3389/fgene.2022.904607 (PMC9413140; doi:10.3389/fgene.2022.904607)
Supplement: Supplementary file 4 [file DataSheet3.XLS]

## Sheet: Data S3
	Data S3
	Knijnenburg et al., 2018 Signature Genes
	BER Core Genes		NER Core Genes		MMR Core Genes		FA Core Genes		TLS Core Genes		DR Core Genes		HR Core Genes		NHEJ Core Genes
	apex1		cul5		exo1		fanca		poln		alkbh2		bard1		lig4
	apex2		ercc1		mlh1		fancb		polq		alkbh3		blm		nhej1
	fen1		ercc2		mlh3		fancc		rev1		mgmt		brca1		poll
	parp1		ercc4		msh2		fanci		rev3l				brca2		polm
	polb		ercc5		msh3		fancl		shprh				brip1		prkdc
	tdp1		ercc6		msh6		fancm						eme1		xrcc4
	ung		pole		pms1		ube2t						gen1		xrcc5
			pole3		pms2								mre11a		xrcc6
			xpa										mus81
			xpc										nbn
													palb2
													rad50
													rad51
													rad52
													rbbp8
													top3a
													xrcc2
													xrcc3
	BER core genes not available in present RNAseq returns:						FA core genes not available in present RNAseq returns:						HR core genes not available in present RNAseq returns:
	tdg						fancd2						shfm1
													slx1a
													tp53bp1
	denotes down-regulated gene in signature
*
