# Supplementary material for: Low-dose exposure to PBDE disrupts genomic integrity and innate immunity in mammary tissue
Source: Front Genet. 2022 Aug 12;13:904607. doi: 10.3389/fgene.2022.904607 (PMC9413140; doi:10.3389/fgene.2022.904607)
Supplement: Supplementary file 5 [file DataSheet2.XLS]

## Sheet: Data S2
	Data S2
	Rooney et al., 2020 NFE2L2 Signature Genes
	abhd2
*	acsm3
*	adh5
	adm
	aifm2
	akr1b10
	alas1
*	alcam
*	aldh7a1
*	alpk2
*	arhgap18
	asf1a
	atp6v0b
	b4galnt1
	bloc1s4
	c2cd2
*	cadm1
	capn10
*	carhsp1
	cbr1
	cln3
*	cobll1
	ctns
	dffa
*	dhrs3
*	dhtkd1
*	dock4
	edc3
	fads3
*	fam117b
*	fam162a
*	fam208a
	fdxr
	fech
*	flrt3
*	fras1
	gclc
	gclm
	gla
*	glud1
	golt1b
*	gpx8
	gsr
*	hnmt
*	hnrnpu
	il17rc
*	ivns1abp
*	klf3
	larp6
*	lrba
*	ltbp1
*	lztfl1
	map2
*	marcks
	mpp3
*	mtpap
*	myh10
*	nav2
*	nfia
	nqo1
*	nrep
*	paqr8
*	pcm1
*	pcyox1
*	pdcd4
*	pdpk1
*	pik3ap1
*	pik3c3
*	pnisr
*	podxl
	polr3c
	pop4
*	ppfibp2
*	ppia
	pqlc2
	prrc2b
	ptgr1
*	ptp4a2
*	ptprk
*	rps15a
*	rps6ka3
	rragd
*	rrbp1
*	scarb1
	sh3bgr
*	sh3pxd2a
	slc25a51
	slc3a2
	slc48a1
	slc6a6
	slc7a11
	spsb1
	srxn1
	ssu72
*	st3gal5
*	st6gal1
	stambp
*	stard4
	stk16
*	tacc1
	taldo1
*	tbl1xr1
*	tfpi
*	tia1
	tmem70
*	tmtc4
*	triqk
	tsku
	txnrd1
*	uaca
	ubqln1
*	usp16
*	wwox
*	ythdc1
	zdhhc18
*	zkscan1
	Rooney et al. genes not available in present RNAseq returns:
	abcb6
	abcc2
	agpat9
	akr1c1
	akr1c3
	arhgap5-as1
	bcan
	c1s
	cabyr
*	cfi
*	cps1
*	fam176a
*	hmga2
*	hnf4g
	kiaa1324
*	loc389831
	loc729680
*	oas1
	pelo
*	pnpla4
	spanxa1
*	tbc1d8b
*	tp63
	txn
*	zak
	znf598
	znf746
*	denotes down-regulated gene in signature
