# Supplementary material for: Low-dose exposure to PBDE disrupts genomic integrity and innate immunity in mammary tissue
Source: Front Genet. 2022 Aug 12;13:904607. doi: 10.3389/fgene.2022.904607 (PMC9413140; doi:10.3389/fgene.2022.904607)
Supplement: Supplementary file 6 [file DataSheet4.XLS]

## Sheet: Data S4
	Data S4
	Schoggins et al., 2014 cGAS-STING Signature Genes
	abi3bp
	acss1
	cadps2
	casp1
	casz1
	cdcp1
	ceacam1
	cxcl16
	ddx60
	dhx58
	epsti1
	gbp4
	herc6
	ifi35
	ifi44
	ifi44l
	ifih1
	ifit3
	isg20
	itga2
	lgals3bp
	lrrc17
	mx1
	oas2
	parp12
	parp14
	parp3
	pmaip1
	podxl
	psmb8
	samd9l
	slc15a3
	tdrd7
	tmem62
	ube2l6
	usp18
	zc3hav1
	zmynd15
	Schoggins et al. genes not available in present RNAseq returns:
	apobec3g
	btn3a2
	c1r
	c6orf192
	cgas
	gbp1
	gimap2
	hla-b
	hla-dra
	hla-f
	hla-h
	lamp3
	loc728855
	oasl
	rarres3
	vnn2
