# Supplementary material for: Low-dose exposure to PBDE disrupts genomic integrity and innate immunity in mammary tissue
Source: Front Genet. 2022 Aug 12;13:904607. doi: 10.3389/fgene.2022.904607 (PMC9413140; doi:10.3389/fgene.2022.904607)
Supplement: Supplementary file 7 [file DataSheet1.XLS]

## Sheet: Data S1
	Data S1
	Lo & Matthews, 2012 AhR Signature Genes
	ahrr
	aldh1a3
	als2cl
	atxn1
	batf
	bcl3
	bmf
	cacna1d
	crispld2
	cyp1b1
	ddit4
	ddx24
	dhx37
	dll1
	dlx1
	dnmbp
	dpp9
	edc3
	elf4
	fam32a
	flvcr2
	fosl2
	frem2
	igf1r
	lama3
	lmcd1
	mapre2
	mcoln2
	nedd9
	nfe2l2
	nin
*	npy1r
	pitpnm2
	prps1
	pspc1
	pygl
	rnd1
	rrp12
	runx1
	runx2
	samd12
	sat1
	sipa1l2
	slc3a2
	slc7a5
	strbp
	tfap2a
	tiparp
	tmem45b
	tmtc2
	tpcn1
	trafd1
	trub2
	txnrd1
	ube2g2
	usp3
	vdr
	vipr1
	vtcn1
	Lo & Matthews genes not available in present RNAseq returns:
	cyp1a1
	cyp1a2
	dlx2
	fam65c
	plec1
*	psg5
	sectm1
	slc27a2
	slc2a11
	wdr63
*	denotes down-regulated gene in signature
