# Supplementary material for: Low-dose exposure to PBDE disrupts genomic integrity and innate immunity in mammary tissue
Source: Front Genet. 2022 Aug 12;13:904607. doi: 10.3389/fgene.2022.904607 (PMC9413140; doi:10.3389/fgene.2022.904607)
Supplement: Supplementary file 8 [file DataSheet7.XLS]

## Sheet: CBCR1PBDEvCon_P2_Tumor2ndRtCont
	Data S7 - Genes Differentially Expressed after Short-Term PBDE
	Up Genes	Log2 Fold-Change		Down Genes	Log2 Fold-Change
	0610040B10Rik	0.639723		1110018N20Rik	-0.355173
	0610043K17Rik	0.33991		1500002F19Rik	-0.477788
	1110002J07Rik	0.630847		1500004A13Rik	-0.475051
	1110002L01Rik	0.4564		1600029O15Rik	-0.34111
	1110017D15Rik	0.38627		1700003F12Rik	-0.396743
	1110019D14Rik	0.480381		1700029J07Rik	-0.401268
	1110051M20Rik	0.339891		1700049J03Rik	-0.5301
	1500026H17Rik	1.25123		1700054O19Rik	-0.611301
	1700007K13Rik	0.324706		1700101I11Rik	-0.377146
	1700012D01Rik	0.335845		2210010C04Rik	-1.23164
	1700012D14Rik	0.7516		2410004I01Rik	-0.328993
	1700023D09Rik	0.359753		2610024D14Rik	-0.418607
	1700048O20Rik	0.409798		2610306M01Rik	-0.3593
	1700084E18Rik	0.651214		2700069I18Rik	-0.468469
	1700088E04Rik	0.388023		2700099C18Rik	-0.55358
	1700113A16Rik	0.563448		2810408A11Rik	-0.470704
	1700123M08Rik	0.381013		2810408I11Rik	-0.380951
	1810024B03Rik	0.822679		4430402I18Rik	-0.363434
	1810041H14Rik	0.730295		4833419F23Rik	-0.330261
	1810044D09Rik	0.392162		4930404H11Rik	-0.54728
	1810063I02Rik	1.25134		4930445K14Rik	-0.34583
	2010204K13Rik	0.401172		4930539J05Rik	-0.395005
	2200002D01Rik	0.939729		4930563F08Rik	-0.549165
	2210416O15Rik	0.569822		4933400A11Rik	-0.404236
	2310001H17Rik	0.426129		4933400F21Rik	-0.432888
	2310010J17Rik	0.960503		4933440N22Rik	-0.446397
	2310015A16Rik	0.333212		5430431A17Rik	-0.474954
	2310034G01Rik	0.585979		5730552O08Rik	-0.416249
	2410006H16Rik	0.542521		8430431K14Rik	-0.417004
	2410080I02Rik	0.45689		9530034E10Rik	-0.972716
	2500002B13Rik	0.480168		9930014A18Rik	-0.480755
	2610035D17Rik	0.345368		A330009N23Rik	-0.339971
	2610528A11Rik	0.34493		A430035B10Rik	-0.438285
	2700038G22Rik	0.411936		A430090L17Rik	-0.393668
	2700062C07Rik	0.39854		A430105J06Rik	-0.418169
	2900009J06Rik	0.482433		A630077J23Rik	-0.360138
	2900060L22Rik	0.488908		A930012L18Rik	-0.430293
	2900093K20Rik	0.383918		AA467197	-0.362164
	3110009E18Rik	0.39103		Acads	-0.330332
	3830403N18Rik	0.525947		Ackr2	-0.45581
	4732491K20Rik	0.57559		Ackr4	-0.332669
	4833411C07Rik	0.427432		Acp5	-0.324481
	4921504A21Rik	0.350527		Actg2	-0.393045
	4921518K17Rik	0.528017		Adam8	-0.35171
	4921528I07Rik	0.536811		Adamts14	-0.626308
	4930503E24Rik	0.332782		Adat2	-0.328734
	4930520E11Rik	0.410434		Adgrb2	-0.413956
	4930522L14Rik	0.392382		Adgrd1	-0.344318
	4930522P08Rik	0.501305		Adgrv1	-0.343278
	4930556M19Rik	0.386261		Adm	-0.419199
	4930579K19Rik	0.529032		Afg1l	-0.423636
	4933426B08Rik	0.333696		Ahnak2	-0.362762
	5031439G07Rik	0.369298		Aifm3	-0.339432
	5033406O09Rik	0.440444		Aim2	-0.536701
	5730408K05Rik	0.689925		Ak4	-0.391885
	5730435O14Rik	0.347364		Akr1c18	-0.369189
	5830433I10Rik	0.71108		Alas2	-0.597113
	6330403K07Rik	0.401643		Alkbh4	-0.699005
	8430426J06Rik	0.503044		Amhr2	-0.586125
	8430436N08Rik	0.329636		Angptl7	-1.1593
	9130008F23Rik	0.473075		Angptl8	-0.580278
	9230102O04Rik	0.578164		Ankdd1a	-0.675787
	9330159M07Rik	0.415895		Ankrd42	-0.41202
	9330188P03Rik	0.624152		Ankrd55	-0.343556
	9430065F17Rik	0.747294		Ankrd9	-0.36834
	9530026P05Rik	0.594669		Anln	-0.416823
	9530053A07Rik	0.720359		Ap1s3	-0.473677
	9530077C05Rik	0.323319		Apex2	-0.360881
	9530091C08Rik	0.442523		Aplf	-0.37564
	9930012K11Rik	0.368727		Apol8	-0.350754
	9930104L06Rik	0.406118		Arhgap10	-0.330657
	A330069E16Rik	0.744565		Arhgap11a	-0.419567
	A330074K22Rik	0.441797		Arhgap19	-0.611744
	A430018G15Rik	0.346337		Arhgap22	-0.372541
	A630023A22Rik	0.557562		Arhgap4	-0.437838
	A730020M07Rik	0.388203		Arhgap45	-0.322685
	A730056A06Rik	0.341385		Arhgef39	-0.426171
	A730063M14Rik	0.792078		Arhgef4	-0.377353
	A830049F12Rik	0.392041		Arid3a	-0.332773
	AA986860	0.569488		Arl4c	-0.388297
	Abca8b	0.333495		Arl5c	-0.45433
	Abhd11os	0.747992		Armc6	-0.395597
	Acacb	0.393377		Arsg	-0.408088
	Acap1	0.40193		Arsi	-0.418621
	Acer2	0.437614		Arsj	-0.383399
	Actn1	0.525054		Asf1b	-0.56695
	Actn4	0.341778		Asns	-0.325786
	Actr6	0.428702		Asnsd1	-0.331697
	Adamts16	0.352067		Aspm	-0.329342
	Adamts6	0.430533		Atad2	-0.347255
	Adgra2	0.422193		Atg4d	-0.554025
	Adgrf5	0.614143		Atp6v1g2	-0.645362
	Adgrl3	0.406405		Atpaf1	-0.495556
	Adgrl4	0.6406		Aurkb	-0.470831
	Adig	0.510789		Avil	-0.40716
	Adra2a	0.608372		AW549542	-0.377776
	Adra2b	0.32847		B3galt4	-0.448324
	Afdn	0.362315		B3gnt5	-0.523543
	Agr3	0.421715		B3gntl1	-0.435825
	Ahi1	0.353259		B4galnt1	-0.404376
	AI661453	0.376863		B4galt2	-0.402435
	AI839979	0.431333		B4galt5	-0.332551
	Akna	0.345489		B930095G15Rik	-0.404669
	Akr1c12	0.938795		Bard1	-0.524018
	Aldh1l2	0.362673		BC028471	-0.635759
	Alg11	0.364636		BC034090	-0.368143
	Aloxe3	0.840627		Bdnf	-0.32593
	Alpl	0.41823		Becn1	-0.351068
	Als2cl	0.369127		Bend3	-0.353429
	Alx4	0.703088		Bglap2	-0.386322
	Amigo2	0.340839		Bglap3	-0.772274
	Amn	0.513885		Bhlhb9	-0.385688
	Ampd3	0.330619		Birc5	-0.694834
	Amph	0.36496		Blk	-0.650545
	Anapc13	0.984137		Bloc1s3	-0.468655
	Angpt2	0.402675		Brca1	-0.373588
	Ankmy2	0.462332		Brip1	-0.355755
	Ankra2	0.518752		Bst1	-0.477591
	Ankrd35	0.479446		Btbd6	-0.393898
	Ankrd49	0.648685		Bub1	-0.468919
	Anxa4	0.399096		C130026I21Rik	-0.397066
	Anxa8	0.330609		C1qtnf2	-0.352216
	Api5	0.375765		C1qtnf7	-0.336275
	Apoc1	1.12074		C430042M11Rik	-0.385511
	Apof	0.395392		C8g	-0.459838
	Apold1	0.467754		C920009B18Rik	-0.549681
	Aqp2	0.765754		Cacna1s	-0.385312
	Aqp5	0.467337		Cacna2d3	-0.508175
	Aqr	0.34895		Cacnb4	-0.383179
	Arap3	0.407964		Cadm3	-0.332364
	Arc	0.392271		Camk2n2	-0.643315
	Areg	0.499413		Camkk1	-0.357931
	Arg2	0.370429		Car4	-0.948598
	Arglu1	0.467205		Car8	-0.415301
	Arhgap27	0.326769		Casp8ap2	-0.410004
	Arhgap31	0.470192		Cavin4	-0.377798
	Arhgef1	0.584461		Ccdc149	-0.326045
	Arhgef15	0.605411		Ccdc18	-0.473339
	Arhgef17	0.356179		Ccdc30	-0.532277
	Arhgef37	0.530018		Ccdc62	-0.376628
	Arhgef6	0.327987		Ccdc74a	-0.481864
	Arid3b	0.396942		Ccdc9b	-0.479342
	Arl14	0.371706		Ccl12	-0.966978
	Arl4d	0.529213		Ccl21a	-2.93586
	Arl9	0.43365		Ccl24	-0.352317
	Armc3	0.657016		Ccnb1	-0.834378
	Arpp19	0.707871		Ccnb2	-0.435284
	Atad3aos	0.588037		Ccne1	-0.426957
	Atox1	0.555636		Ccr1	-0.55579
	Atp1b2	0.689515		Cd160	-0.52578
	Atp5e	0.794399		Cd163	-0.3484
	Atp5j	0.338895		Cd163l1	-0.905106
	Atp5j2	0.746703		Cd247	-0.605255
	Atp5k	1.39362		Cd5	-0.60635
	Atp5l	0.628145		Cd6	-0.374026
	Atp5md	1.39574		Cd79a	-0.370453
	Atp5mpl	1.14934		Cd79b	-0.864843
	Atpif1	0.438249		Cd86	-0.357842
	AU018091	0.579555		Cd96	-0.590328
	AV099323	0.433137		Cdc45	-0.537228
	Axin2	0.396609		Cdc6	-0.533915
	B330016D10Rik	0.425091		Cdca3	-0.886056
	B3gnt3	0.712659		Cdca5	-0.606233
	B930059L03Rik	0.504784		Cdca8	-0.630455
	Basp1	0.426867		Cdh24	-0.512763
	Bbs4	0.34951		Cdk1	-0.823912
	BC002059	0.424696		Cdk15	-0.407303
	BC024063	0.324299		Cdkn3	-0.746304
	BC048403	0.503062		Cel	-0.363237
	Bcl6	0.35098		Cenpa	-0.543116
	Bloc1s6os	0.728806		Cenpe	-0.904956
	Bola2	1.12677		Cenpf	-0.542026
	Brd9	0.609853		Cenph	-0.445441
	Btbd11	0.3618		Cenpi	-0.701916
	Btbd8	0.781206		Cenpk	-0.749996
	Btn1a1	0.570281		Cenpm	-0.605825
	C1qtnf9	0.567027		Cenpn	-0.636861
	C2cd4b	0.678157		Cenpp	-0.611927
	C4a	0.817594		Cenps	-0.347926
	C530043A13Rik	1.06358		Cep112	-0.322585
	C920021L13Rik	0.764395		Cep128	-0.389593
	Cacna1a	0.344345		Cep55	-0.919195
	Cacna1g	0.391051		Cep89	-0.328434
	Cad	0.426372		Ces1d	-0.368994
	Cadm4	0.365869		Cfap53	-0.551868
	Calcoco1	0.509233		Cfb	-0.324937
	Cap2	0.369529		Ch25h	-0.464615
	Capn8	0.479272		Chac1	-0.343379
	Car12	0.322177		Chaf1b	-0.556002
	Car15	0.405235		Chek2	-0.38041
	Car2	0.444155		Chrd	-0.365728
	Car5b	0.510221		Chrdl1	-0.348521
	Card6	0.370494		Chst1	-0.340586
	Cav2	0.449638		Chtf18	-0.353257
	Cbarp	0.358124		Cit	-0.337362
	Cbr2	0.439222		Ckap2	-0.415756
	Cbwd1	0.487445		Ckap2l	-0.341577
	Ccar2	0.374965		Cldn19	-0.360745
	Ccbe1	0.488372		Clspn	-0.750607
	Ccdc120	0.334899		Cma1	-1.05004
	Ccdc137	0.509344		Cmas	-0.327051
	Ccdc14	0.413091		Cnih2	-0.745243
	Ccdc167	0.886429		Cntnap2	-0.409805
	Ccdc51	0.324101		Col1a1	-0.340058
	Cck	0.684747		Col23a1	-0.396372
	Ccl17	0.5576		Col4a3	-0.387027
	Ccl25	0.395202		Cpa3	-0.75673
	Ccl5	0.358943		Creb3l3	-0.322281
	Ccn2	0.389451		Crocc2	-0.380069
	Ccnj	0.368328		Cryz	-0.340727
	Cd200	0.858667		Csn1s2b	-0.733249
	Cd209d	0.323173		Csrp2	-0.391281
	Cd300lg	0.440515		Cst7	-0.354418
	Cd36	0.694998		Cxcl11	-0.455771
	Cd4	0.491981		Cxcl13	-0.323583
	Cd40lg	1.33794		Cxcr3	-0.375819
	Cd52	0.404396		Cyp26b1	-0.401053
	Cd8a	0.333065		Cyth4	-0.399645
	Cd8b1	0.42535		D17H6S53E	-0.460618
	Cdc42bpg	0.395318		D630045J12Rik	-0.412718
	Cdh1	0.399703		D930030F02Rik	-0.913371
	Cdh13	0.33934		Dact2	-0.344329
	Cdh2	0.485427		Dbp	-0.534788
	Cdh5	0.726848		Ddx11	-0.544933
	Cdhr1	0.544121		Dennd11	-0.73838
	Cdk5r1	0.528603		Dennd1c	-0.362494
	Cdkl3	0.388925		Dhfr	-0.326819
	Cdkn2a	0.526237		Diaph3	-0.343033
	Cdyl	0.372542		Dnaaf5	-0.340716
	Cebpb	1.12557		Dnah8	-0.425801
	Cebpz	0.669666		Dnase1l3	-0.429871
	Cecr2	0.645853		Dnhd1	-0.546443
	Cela1	0.635645		Dnmt3l	-0.369595
	Celsr1	0.434217		Dram1	-0.396545
	Cep162	0.325046		Dscc1	-0.713123
	Cep192	0.35933		Dsg1c	-0.357285
	Cep41	0.528415		Dsn1	-0.430452
	Cep72	0.402159		Dtl	-0.431072
	Ces2e	0.417032		Dtnbp1	-0.329093
	Cfap126	0.455277		Dusp5	-0.370896
	Cfap300	0.414796		Dut	-0.361588
	Chn1	0.448167		Dyrk1b	-0.324176
	Chrm1	0.327904		E2f1	-0.622685
	Chrna1os	0.344519		E2f4	-0.379626
	Chst2	0.440425		Eci2	-0.322473
	Chst8	0.353292		Ect2	-0.614896
	Chst9	0.445873		Eef2	-0.344368
	Cilp	0.687203		Efcab7	-0.405131
	Clca3a1	0.476371		Efcc1	-0.458645
	Clca3a2	0.504787		Efs	-0.413028
	Cldn1	0.553754		Egr4	-0.476193
	Cldn23	0.373966		Eid3	-0.498692
	Cldn6	0.866506		Eif4ebp2	-0.519142
	Cldn8	0.341123		Eml6	-0.503787
	Clec12a	0.355529		Enkd1	-0.361266
	Clec2d	0.483404		Ephb2	-0.432304
	Clec2f	0.460741		Ercc6l2	-0.349291
	Clic5	0.713371		Erich2	-0.335644
	Col11a1	0.773155		Esco2	-0.76238
	Col12a1	0.461373		Espl1	-0.367817
	Col13a1	0.358526		Etfbkmt	-0.430673
	Col15a1	0.427405		Eva1a	-0.433679
	Col25a1	0.665909		Exo1	-0.441695
	Col4a1	0.39405		Exosc9	-0.432867
	Col4a6	0.677586		F730311O21Rik	-0.353157
	Col6a5	0.423853		F830016B08Rik	-0.51669
	Col8a1	0.521103		Faap24	-0.422142
	Col9a1	0.354143		Faf1	-0.33452
	Cops9	0.939876		Fam124a	-0.330354
	Cox16	0.850683		Fam13c	-0.442625
	Cox17	0.975254		Fam166b	-0.446512
	Cox20	1.11904		Fam167a	-0.342462
	Cox5b	0.438968		Fam186b	-0.334445
	Cox6b1	0.468546		Fam20c	-0.357986
	Cox6b2	0.352316		Fam219a	-0.354495
	Cox6c	0.745157		Fam219b	-0.347969
	Cox7a1	0.962081		Fam71a	-0.395809
	Cox7a2	0.540786		Fam78b	-0.566611
	Cox7b	0.516504		Fam83f	-0.441475
	Cox7c	0.894141		Fance	-0.340645
	Cox7c-ps1	0.523935		Fancl	-0.369941
	Cox8a	0.34716		Fbxl7	-0.340153
	Cox8b	0.483119		Fbxl8	-0.346221
	Cpm	0.595933		Fbxw10	-0.354509
	Cpsf1	0.339216		Fgf12	-0.667753
	Cpsf3	0.497482		Fgf18	-0.511038
	Crabp1	0.618163		Fgl2	-0.36563
	Cracdl	0.401612		Fgr	-0.488543
	Crbn	0.375749		Fhod3	-0.36312
	Crip1	0.820336		Fkbp1b	-0.391863
	Cript	0.330591		Fndc5	-0.43948
	Crls1	0.567971		Fnip2	-0.354489
	Crnkl1	0.369183		Focad	-0.366448
	Crocc	0.422188		Folh1	-0.426048
	Cse1l	0.515897		Foxm1	-0.477079
	Csf2	1.29221		Fundc2	-0.324222
	Csn3	0.616972		Fxyd4	-0.34337
	Cspg4	0.437457		Gabre	-0.620196
	Cstdc5	0.381121		Gadd45g	-0.33431
	Ctla2a	0.415613		Gal	-0.511715
	Ctla2b	0.347424		Gal3st4	-0.474124
	Ctse	0.511377		Galt	-0.358625
	Cttnbp2	0.332461		Gan	-0.602656
	Cwc25	0.323537		Ganc	-0.599503
	Cwf19l1	0.592892		Gap43	-0.513081
	Cwf19l2	0.494533		Gba2	-0.369676
	Cxcl9	0.830797		Gdpd5	-0.55062
	Cyp3a57	0.90741		Gdpgp1	-0.52055
	Cyp4b1-ps2	0.322419		Gfra1	-0.349953
	Cyren	0.954185		Ghr	-0.324582
	Cyyr1	0.692523		Gjb2	-0.501828
	D130007C19Rik	0.387044		Glis3	-0.330078
	D330023K18Rik	0.461641		Glmn	-0.545773
	D630033O11Rik	0.529306		Glp2r	-0.397745
	D630039A03Rik	0.500973		Glrx3	-0.354632
	D930007P13Rik	0.616996		Gls2	-0.615376
	Dach1	0.847628		Gm10614	-0.604664
	Dact3	0.575332		Gm11696	-0.369852
	Dbr1	0.355932		Gm11713	-0.462556
	Dbt	0.433743		Gm11714	-0.409539
	Dchs1	0.424302		Gm11747	-0.333944
	Dcp2	0.555568		Gm11802	-0.357675
	Ddx18	0.746055		Gm12174	-0.354137
	Defb1	0.35987		Gm12250	-0.538198
	Defb25	0.645405		Gm13420	-0.379535
	Defb29	0.45551		Gm13523	-0.600762
	Defb50	1.02608		Gm13570	-0.340605
	Dennd3	0.347097		Gm13840	-0.53239
	Dennd6b	0.473584		Gm14023	-0.363148
	Depdc7	0.486194		Gm15506	-0.370599
	Depp1	0.540004		Gm15614	-0.967691
	Des	0.566259		Gm15706	-0.425511
	Dhcr24	0.410991		Gm15738	-0.633653
	Dhx8	0.459568		Gm16041	-0.395141
	Dkk2	0.592001		Gm16217	-0.562763
	Dleu2	0.782032		Gm16794	-0.391172
	Dlk1	0.456555		Gm16867	-0.337107
	Dll4	0.734447		Gm19522	-0.545187
	Dmbt1	1.24528		Gm19557	-0.424907
	Dmrtc1a	0.32815		Gm19605	-0.347054
	Dnajc12	0.352276		Gm19710	-0.4279
	Dnajc6	0.40557		Gm19935	-0.458868
	Dnm1l	0.422927		Gm20379	-0.344787
	Dnm3	0.429369		Gm20684	-0.364598
	Dock9	0.376212		Gm21190	-0.370349
	Dok3	0.467562		Gm21451	-0.342167
	Dph7	0.386507		Gm22063	-0.333539
	Dpm3	1.04436		Gm22146	-0.392902
	Drp2	0.378259		Gm23803	-0.391157
	Dscam	0.926076		Gm25132	-0.438147
	Dsg2	0.640788		Gm25873	-0.323366
	Dynlrb2	0.628647		Gm26070	-0.735219
	Dysf	0.481355		Gm26666	-0.437603
	E130102H24Rik	0.52664		Gm27177	-0.353696
	Eaf2	0.36026		Gm2808	-0.345005
	Ebi3	0.372457		Gm30188	-0.475554
	Ecrg4	0.345492		Gm30321	-0.562294
	Ednra	0.399371		Gm30409	-0.365848
	Ednrb	0.823887		Gm30421	-0.791649
	Efcab12	0.682018		Gm30541	-0.332568
	Efcab15	0.982916		Gm30554	-0.543432
	Egflam	0.366941		Gm31253	-0.397089
	Eid2	0.483593		Gm31288	-0.433402
	Eif2s2	0.364497		Gm31513	-0.861121
	Eif3j1	0.606674		Gm31729	-0.324942
	Eif4a3l1	0.516923		Gm31815	-0.346805
	Eif5a2	0.429209		Gm31862	-0.391941
	Eif5b	0.38649		Gm32234	-0.385182
	Elapor1	0.439649		Gm32307	-0.677732
	Elfn1	0.332056		Gm32497	-0.456013
	Elob	0.492858		Gm32664	-0.33059
	Elovl4	0.499925		Gm32853	-0.433505
	Emx2os	0.526329		Gm33090	-0.633066
	En1	0.534531		Gm33223	-0.454251
	Enpep	0.361644		Gm33272	-0.676098
	Enpp5	0.340952		Gm33353	-0.853685
	Entpd3	0.502986		Gm33424	-0.514841
	Epas1	0.369353		Gm33548	-0.610727
	Epb41l4aos	0.953143		Gm33649	-0.333384
	Epha2	0.537625		Gm33790	-0.420261
	Ephb3	0.347342		Gm33827	-0.334673
	Epm2a	0.369535		Gm33869	-0.334288
	Eppk1	0.401804		Gm34076	-0.508825
	Eps8l1	0.43734		Gm34218	-0.39492
	Erbb2	0.35625		Gm34232	-0.641792
	Erbb4	0.409336		Gm34389	-0.43096
	Erg	1.15954		Gm34561	-0.388099
	Ern1	0.418227		Gm34613	-0.44992
	Esam	0.683783		Gm34655	-0.41339
	Esm1	0.616703		Gm34718	-0.54237
	Esrp2	0.430794		Gm34907	-0.45899
	Esrrg	0.368787		Gm34921	-0.340799
	Etaa1os	0.833468		Gm35048	-0.460651
	Ets2	0.329778		Gm35166	-0.397745
	Exoc3l2	0.916158		Gm35196	-0.384509
	F2rl1	0.623387		Gm35266	-0.585349
	F5	0.657632		Gm35280	-0.382918
	Fabp4	0.498839		Gm35367	-0.460053
	Fads6	0.351309		Gm35558	-0.400296
	Faim2	0.374424		Gm35562	-0.361748
	Fam110c	0.405213		Gm35655	-0.339599
	Fam133b	0.753272		Gm35855	-0.342356
	Fam160a1	0.371325		Gm35956	-0.788331
	Fam184a	0.446402		Gm36027	-0.328472
	Fam25c	1.31847		Gm36166	-0.68183
	Fam83a	0.342571		Gm36375	-0.386856
	Fam98b	0.533594		Gm36423	-0.363192
	Fan1	0.498227		Gm36535	-0.361327
	Fancf	0.544253		Gm36556	-0.425661
	Fat4	0.3428		Gm37053	-0.535834
	Fau	0.344221		Gm38250	-0.359854
	Fbp1	0.427864		Gm38462	-0.348957
	Fbxo2	0.385139		Gm38485	-0.364867
	Fcgbp	0.79811		Gm38487	-0.675397
	Fcgr2b	0.458936		Gm38529	-0.519036
	Fcor	0.807901		Gm38543	-0.58823
	Fgd5	0.661307		Gm38592	-0.59831
	Fgfbp1	0.607676		Gm38785	-0.42445
	Fgg	0.665124		Gm38800	-0.525811
	Fhad1	0.512356		Gm38815	-0.783148
	Fhl3	0.403146		Gm38876	-0.322051
	Fkbp5	0.349644		Gm38908	-0.386376
	Flt1	0.547604		Gm38983	-0.42132
	Fmc1	0.530409		Gm39210	-0.416218
	Fn3krp	0.622512		Gm39251	-0.337227
	Folr2	0.646388		Gm39257	-0.701805
	Foxa1	0.416605		Gm39260	-0.338535
	Foxc1	0.725328		Gm39268	-0.561327
	Foxi1	0.640399		Gm39334	-0.455297
	Foxj1	0.680779		Gm39547	-0.485156
	Foxj2	0.400932		Gm39827	-0.325474
	Foxs1	0.62958		Gm39861	-0.337285
	Frs3	0.412553		Gm39957	-0.51315
	Fut9	0.35148		Gm40080	-0.671815
	Fxyd3	0.797732		Gm40302	-0.439105
	Fzd10	0.545318		Gm40338	-0.504313
	Fzd10os	0.36248		Gm40451	-0.389649
	G0s2	0.392825		Gm40528	-0.461841
	G6pdx	0.325097		Gm40582	-0.444121
	G930009F23Rik	0.573396		Gm40841	-0.404768
	Gabrg3	0.339511		Gm41065	-0.331621
	Gas5	0.547998		Gm41077	-0.324917
	Gatb	0.322685		Gm41107	-0.477132
	Gcc2	0.55128		Gm41176	-0.495931
	Gchfr	0.475228		Gm41307	-0.362685
	Gcnt4	0.458501		Gm41313	-0.535086
	Gdap2	0.417378		Gm41343	-0.400358
	Ggact	0.377208		Gm41640	-0.391261
	Ggnbp1	0.45445		Gm42289	-0.786665
	Gins1	0.65637		Gm42788	-0.411999
	Gipc2	0.468537		Gm43000	-0.387427
	Gja4	0.777739		Gm45572	-0.591929
	Gjb5	0.339127		Gm45986	-0.508947
	Glt28d2	0.407212		Gm46093	-0.410158
	Gm10029	0.886579		Gm46101	-0.392666
	Gm10046	0.567484		Gm46195	-0.449194
	Gm10320	0.525777		Gm46303	-0.599569
	Gm10382	0.50986		Gm46345	-0.58345
	Gm10509	0.477338		Gm46551	-0.510206
	Gm10561	0.675259		Gm46555	-0.408879
	Gm10602	0.511061		Gm46583	-0.47568
	Gm10638	0.356946		Gm46589	-0.428519
	Gm11517	0.385702		Gm46590	-0.503434
	Gm11633	1.19134		Gm46624	-0.390633
	Gm11694	0.375987		Gm46766	-0.335611
	Gm11703	0.582166		Gm46840	-0.391106
	Gm11767	0.56028		Gm46917	-0.522205
	Gm11810	0.461491		Gm46970	-0.54814
	Gm11963	0.532944		Gm50217	-0.555947
	Gm12002	0.54309		Gm50589	-0.72109
	Gm12052	0.402192		Gm5115	-0.34704
	Gm12059	0.441323		Gm51436	-0.430554
	Gm12191	0.403373		Gm51487	-0.471797
	Gm12227	0.5693		Gm51554	-0.334128
	Gm12338	0.93762		Gm51579	-0.421514
	Gm12536	0.526499		Gm51797	-0.380072
	Gm12643	0.750553		Gm51915	-0.366835
	Gm12712	0.668941		Gm51929	-0.753569
	Gm12854	0.569434		Gm52120	-0.349754
	Gm13056	0.428822		Gm52121	-0.490599
	Gm13261	0.502382		Gm52251	-0.457329
	Gm13279	0.539848		Gm52280	-0.377509
	Gm13290	0.712169		Gm52294	-0.468869
	Gm13470	0.424071		Gm52380	-0.703323
	Gm13648	0.530076		Gm52515	-0.491998
	Gm13653	0.376841		Gm52524	-0.609961
	Gm13770	0.409679		Gm52697	-0.588748
	Gm13778	0.64826		Gm52709	-0.424064
	Gm13889	0.431313		Gm52724	-0.4845
	Gm14279	0.978263		Gm52767	-0.407004
	Gm14288	0.603265		Gm52899	-0.396706
	Gm14438	0.848405		Gm5459	-0.549111
	Gm14439	0.379996		Gm5547	-0.549974
	Gm14541	0.734877		Gm5637	-0.975585
	Gm14966	0.865627		Gm5820	-0.436135
	Gm15327	0.380779		Gm6568	-0.401016
	Gm15417	0.618263		Gm6642	-0.471251
	Gm15420	0.562169		Gm6978	-0.334333
	Gm15483	0.420104		Gm7030	-0.468919
	Gm15521	0.36813		Gm8149	-0.389733
	Gm15564	0.543716		Gm8251	-0.337239
	Gm15694	0.826282		Gm867	-0.322706
	Gm15910	0.352257		Gm9234	-0.449116
	Gm16118	0.529627		Gmnn	-0.426739
	Gm16139	0.336458		Gng13	-0.391824
	Gm16174	0.347931		Gng3	-0.487512
	Gm16206	0.501043		Gon4l	-0.340498
	Gm16230	0.342753		Gp1bb	-0.325934
	Gm1673	0.567397		Gp9	-0.594501
	Gm17025	0.382985		Gpr137b-ps	-0.387448
	Gm17149	0.370815		Gpr19	-0.371846
	Gm17619	1.31386		Gpr82	-0.374847
	Gm19391	0.435325		Gpr89	-0.344275
	Gm1943	0.616619		Gpsm1	-0.489617
	Gm19434	0.385153		Gpx2	-0.429099
	Gm19497	0.34131		Gria4	-0.426784
	Gm1976	0.455385		Grk4	-0.616667
	Gm19774	0.743727		Grwd1	-0.355504
	Gm20016	0.986576		Gsc	-0.605758
	Gm2004	0.515833		Gsg1l	-0.45683
	Gm20234	0.488332		Gstm6	-0.661339
	Gm20324	0.460019		Gucd1	-0.3953
	Gm20620	1.36792		H19	-1.37271
	Gm20627	0.38996		H1f5	-0.514221
	Gm21571	0.695029		H2az1	-0.41487
	Gm21917	0.375551		H2-DMb2	-0.496607
	Gm22645	0.870861		H2-Q10	-0.332131
	Gm23971	0.685357		Hacd1	-0.40616
	Gm24924	0.873583		Hacl1	-0.357786
	Gm25813	0.592266		Haus5	-0.416502
	Gm25890	0.676886		Haus6	-0.361528
	Gm26671	0.439928		Haus8	-0.384847
	Gm26682	0.465971		Hck	-0.574433
	Gm26698	0.595862		Hemk1	-0.36257
	Gm26788	0.436523		Hexa	-0.352201
	Gm26808	0.418814		Hfe	-0.335854
	Gm27572	0.971028		Hgf	-0.326941
	Gm28535	1.03127		Hirip3	-0.395992
	Gm29243	0.546192		Hmmr	-0.570894
	Gm29688	1.27874		Hpse	-0.324366
	Gm29808	0.757838		Hsf4	-0.372544
	Gm29928	0.53505		Hyi	-0.362988
	Gm30110	0.468397		Hymai	-0.584049
	Gm30122	0.660343		Ifit1	-0.615736
	Gm30311	0.359314		Ifit3	-0.559921
	Gm31005	0.422187		Ifit3b	-0.484652
	Gm31300	1.08735		Ifrd2	-0.720242
	Gm31328	0.850187		Igf2bp3	-0.426369
	Gm31364	0.542873		Igfbp3	-0.413868
	Gm31378	0.332188		Igha	-2.72354
	Gm31458	0.971457		Ighm	-0.99036
	Gm31621	0.365732		Igkc	-0.810487
	Gm31796	1.09239		Igkj5	-1.00316
	Gm31814	0.337876		Igkv1-110	-0.568574
	Gm31872	1.07768		Igkv13-85	-0.541909
	Gm31901	0.627549		Igkv17-127	-1.73012
	Gm31946	0.598895		Igkv8-24	-1.23649
	Gm32031	0.797803		Iglc1	-0.93817
	Gm32186	0.512444		Iglc2	-3.50038
	Gm32432	0.794292		Il1a	-0.358006
	Gm32509	0.500964		Il31ra	-0.967615
	Gm32513	0.472557		Il6ra	-0.447575
	Gm32655	0.839203		Il7	-0.354765
	Gm32688	0.465638		Inca1	-0.393079
	Gm32703	1.04196		Iqcd	-0.367167
	Gm32838	0.633821		Iqgap3	-0.348754
	Gm32882	0.349709		Irak4	-0.343832
	Gm32910	0.344622		Irf8	-0.469181
	Gm32998	1.03128		Itpk1	-0.326428
	Gm33302	0.810897		Itpka	-0.492837
	Gm33323	0.561767		Iyd	-0.419089
	Gm33398	0.906073		Jchain	-0.952741
	Gm33454	0.341046		Jund	-0.424655
	Gm33651	0.438754		Kcnj13	-0.650881
	Gm33666	0.495013		Kcnma1	-0.414295
	Gm33710	0.440726		Kcnn1	-0.35243
	Gm33782	0.627208		Kcnq5	-0.476792
	Gm33838	0.322155		Kcp	-0.58512
	Gm34006	0.356241		Kctd10	-0.33784
	Gm34189	0.352344		Kctd7	-0.358769
	Gm34194	0.64876		Khnyn	-0.3852
	Gm34283	0.637921		Kif11	-0.597827
	Gm34365	0.402893		Kif15	-0.397989
	Gm34542	0.483539		Kif20b	-0.481474
	Gm34552	0.373291		Kif21b	-0.555736
	Gm34755	0.644881		Kif4	-0.36516
	Gm34765	0.484021		Klc3	-0.350446
	Gm34861	0.569852		Klf15	-0.540763
	Gm34891	0.496725		Klhl6	-0.394659
	Gm34962	0.469802		Klra3	-0.42358
	Gm34963	0.331054		Knl1	-0.519187
	Gm35035	0.565536		Knstrn	-0.571599
	Gm35082	0.75541		Kntc1	-0.345373
	Gm35125	0.484022		Krt36	-0.423087
	Gm35242	0.343257		Krt83	-0.621433
	Gm35383	0.776535		Kxd1	-0.325376
	Gm35596	0.405628		Lat	-0.357824
	Gm35607	0.550698		Layn	-0.475241
	Gm35778	0.361059		Lbhd2	-0.342288
	Gm35857	1.02326		Ldb3	-0.383041
	Gm36198	0.415196		Lgr4	-0.461333
	Gm36220	0.869558		Lig1	-0.365099
	Gm36347	0.402751		Lims2	-0.355321
	Gm36440	0.57244		Lipg	-0.474822
	Gm36722	0.484357		Lix1	-0.375379
	Gm36738	1.13485		Lncpint	-0.368926
	Gm36746	0.474391		LOC108167659	-0.498396
	Gm36809	0.957292		LOC115486414	-0.493344
	Gm36856	0.333178		LOC115487677	-0.468336
	Gm36878	0.492285		LOC115489019	-0.611511
	Gm3740	0.632557		LOC115489130	-0.425125
	Gm3785	0.461281		LOC115490354	-0.484155
	Gm3787	1.16469		LOC115490478	-0.490589
	Gm38516	0.611643		LOC118567333	-0.34734
	Gm38524	0.609303		LOC118567338	-0.482607
	Gm38565	0.332873		LOC118567397	-0.520792
	Gm38798	0.403465		LOC118567442	-0.638833
	Gm38872	0.760145		LOC118567453	-0.415882
	Gm38935	0.700622		LOC118567458	-0.549492
	Gm38978	0.990979		LOC118567463	-0.353112
	Gm39069	0.414568		LOC118567497	-0.415074
	Gm39213	0.946833		LOC118567552	-0.562652
	Gm39425	1.15674		LOC118567587	-0.502602
	Gm39469	0.582369		LOC118567607	-0.650659
	Gm39474	0.344883		LOC118567614	-0.693132
	Gm39575	0.491937		LOC118567621	-0.357591
	Gm39717	0.668558		LOC118567627	-0.348689
	Gm39850	0.475274		LOC118567655	-0.394426
	Gm39860	0.429017		LOC118567669	-0.326128
	Gm39884	0.548332		LOC118567684	-0.332591
	Gm40042	0.402654		LOC118567765	-0.661735
	Gm40078	0.478249		LOC118567782	-0.698864
	Gm40103	0.615134		LOC118567797	-0.605618
	Gm4013	1.16359		LOC118567829	-0.337376
	Gm40364	0.926027		LOC118567854	-0.451269
	Gm40371	0.35824		LOC118567874	-0.347308
	Gm40491	0.379345		LOC118567898	-0.329513
	Gm40493	0.400597		LOC118568080	-0.394483
	Gm40537	0.542478		LOC118568082	-0.565145
	Gm40636	0.548679		LOC118568085	-0.372577
	Gm40743	0.397287		LOC118568184	-0.444508
	Gm40816	0.447553		LOC118568194	-0.394866
	Gm40869	0.425394		LOC118568205	-0.352583
	Gm40876	0.428734		LOC118568223	-0.330133
	Gm40892	0.651748		LOC118568235	-0.72582
	Gm41043	0.48621		LOC118568241	-0.606515
	Gm41062	0.567947		LOC118568253	-0.34399
	Gm41074	0.475947		LOC118568372	-0.459314
	Gm41405	0.462923		LOC118568383	-0.507695
	Gm41408	0.472906		LOC118568478	-0.510662
	Gm41450	0.356019		LOC118568539	-0.705314
	Gm41590	0.340567		LOC118568610	-0.378127
	Gm41603	0.337062		LOC118568708	-0.44133
	Gm41996	0.503091		LOC118568748	-0.821076
	Gm42029	0.628147		LOC118568759	-0.451208
	Gm42114	0.493978		LOC671917	-0.352253
	Gm42139	0.753514		Lpar2	-0.331515
	Gm4221	0.436237		Lrat	-0.68993
	Gm42237	0.345637		Lrr1	-0.627666
	Gm4311	0.381154		Lrrc25	-0.4154
	Gm44148	1.04522		Lrrc49	-0.390575
	Gm44803	1.00129		Lrrc75a	-0.368514
	Gm4577	0.758682		Lrrc8a	-0.396696
	Gm45916	1.16923		Lrwd1	-0.384563
	Gm46165	0.619218		Ly6g5b	-0.53181
	Gm46218	0.335952		Ly6k	-0.645116
	Gm46289	0.445123		Lypd8l	-0.376254
	Gm46294	0.464271		Lyve1	-0.410742
	Gm46357	0.391168		Lyz1	-0.515202
	Gm46404	0.389944		Macrod2	-0.330597
	Gm46442	0.523161		Mad2l1	-0.357937
	Gm46546	1.17683		Mal	-0.337866
	Gm46562	0.929729		Man2c1os	-0.37442
	Gm46733	0.507203		Map2k6	-0.358523
	Gm46805	0.775336		Mapk11	-0.420097
	Gm4832	0.432159		Mapk8ip1	-0.32404
	Gm48745	0.485457		Marchf9	-0.437423
	Gm4876	0.577866		Matn4	-0.419193
	Gm4924	0.50757		Mbd4	-0.409988
	Gm4963	0.707959		Mcm3	-0.457163
	Gm4995	0.411992		Mcm5	-0.518078
	Gm5	1.97107		Mcmbp	-0.449313
	Gm51448	0.509855		Mcoln2	-0.415208
	Gm51556	0.997458		Mcpt4	-0.649076
	Gm51677	0.469911		Mcu	-0.348765
	Gm51749	0.512373		Mdga1	-0.412279
	Gm51821	0.585036		Me3	-0.530944
	Gm51899	0.511165		Mefv	-0.650802
	Gm51905	0.502529		Megf9	-0.510497
	Gm51963	0.346534		Metrnl	-0.327469
	Gm52248	0.47851		Mettl24	-0.411616
	Gm52360	0.560758		Mgarp	-0.706826
	Gm52364	0.342078		Micu3	-0.326117
	Gm52626	0.440426		Mief2	-0.455011
	Gm52687	0.737776		Mir1192	-0.801421
	Gm52779	0.335778		Mir155hg	-0.619934
	Gm52790	0.371476		Mir692-2	-0.440845
	Gm52791	0.359941		Mir7079	-0.352113
	Gm5471	0.462403		Mis18a	-0.371874
	Gm5848	0.635561		Mis18bp1	-0.821729
	Gm5886	0.67197		Mki67	-0.37975
	Gm5928	0.322612		Mlana	-0.397927
	Gm6139	0.884921		Mmp17	-0.394185
	Gm6155	0.405377		Mmp25	-0.728532
	Gm6272	1.39355		Mmrn1	-0.396359
	Gm6402	0.8134		Mns1	-0.453406
	Gm6436	0.891406		Mon1b	-0.358098
	Gm6525	0.810359		Mpp6	-0.334663
	Gm6570	0.585709		Mrap2	-0.533705
	Gm6598	0.355363		Mrgbp	-0.408516
	Gm6625	0.830623		Mrm2	-0.366952
	Gm6654	0.963207		Mrps22	-0.371099
	Gm671	0.463833		Ms4a1	-0.335653
	Gm6988	0.430079		Msc	-0.505281
	Gm7094	0.490017		Mtch1	-0.326373
	Gm7429	0.585982		Mthfd2	-0.413768
	Gm8062	0.323574		Mtmr14	-0.440382
	Gm8075	0.439183		Mtus2	-0.512986
	Gm8290	0.396218		Muc16	-0.625877
	Gm9733	0.678215		Muc6	-0.580383
	Gm9828	0.419483		Mus81	-0.364647
	Gm9922	0.41862		Mutyh	-0.546526
	Gne	0.342959		Mxd3	-0.944361
	Gng5	0.603243		Mybl1	-0.386061
	Gpihbp1	0.859174		Mynn	-0.369241
	Gpr155	0.398238		Nadk2	-0.353536
	Gpr174	0.582946		Nat8f7	-0.340851
	Gpr65	0.423089		Ncapd3	-0.449001
	Gprasp1	0.337763		Ncapg	-0.72972
	Gprc5c	0.325681		Ncapg2	-0.425039
	Gria1	0.411288		Ndc80	-0.464704
	Gsta3	0.44562		Neat1	-0.349797
	Gstm3	0.699681		Necab3	-0.496136
	Gstp3	0.342313		Neil3	-0.449007
	Gtf3c4	0.540816		Nek2	-0.518731
	Gtpbp8	0.367688		Nek3	-0.331539
	Gucy2g	0.33639		Nemp1	-0.48319
	H1f2	0.397064		Nhlrc1	-0.6795
	H2ac11	0.597171		Nkain1	-0.544861
	H2ac15	0.498505		Nlgn1	-0.460129
	H2ac18	0.614991		Nnat	-0.338609
	H2ac19	0.557392		Npl	-0.587337
	H2ac20	0.676251		Nr1h4	-0.383943
	H2ac22	0.630519		Nrbf2	-0.380555
	H2ac23	0.55206		Nrg1	-0.704884
	H2ac24	0.360644		Nrk	-0.846171
	H2ac6	0.618032		Nrm	-0.444211
	H2af-ps2	0.460449		Nsun5	-0.359267
	H2aj	0.48468		Nt5dc2	-0.484662
	H2bc1	0.605468		Ntf3	-0.389748
	H2bc4	0.325124		Ntrk3	-0.460509
	H2bc7	0.392396		Nudt5	-0.34824
	H2-M11	0.412618		Nusap1	-0.45601
	H2-M9	0.757897		Nxf7	-0.395909
	H2-Oa	0.393061		Nxph1	-0.416777
	H2-T23	0.366347		Olfm2	-0.349035
	H3c4	0.465595		Olfr1033	-0.331986
	H3f3c	0.406164		Ormdl2	-0.333758
	H4c12	0.933789		Oscp1	-0.393722
	H4c18	1.17536		Osgepl1	-0.446099
	H4c3	0.396105		Osr2	-0.553312
	H4c4	0.949404		Otud7a	-0.563936
	H4c6	0.935368		Oxnad1	-0.52624
	H4c8	1.03876		P2ry14	-0.494044
	H4c9	0.593415		Pamr1	-0.348756
	Hadhb	0.435311		Parp1	-0.431887
	Hamp	0.823432		Pask	-0.40409
	Hap1	0.397164		Pbk	-0.824547
	Hapln3	0.419182		Pclaf	-0.967408
	Has2	0.337465		Pcolce2	-0.365691
	Hcar2	0.522828		Pdss2	-0.334537
	Hcst	0.75665		Peak1os	-0.333199
	Hdac6	0.37384		Pgpep1l	-0.544529
	Hdc	0.638179		Phactr2	-0.340108
	Herpud2	0.471025		Pheta1	-0.401311
	Hes1	0.369199		Pigh	-0.328709
	Hey1	0.473473		Pigz	-0.435071
	Hid1	0.367143		Pimreg	-1.10037
	Higd1b	0.980644		Pinx1	-0.365311
	Hivep2	0.326648		Pkmyt1	-0.532797
	Hk1os	0.496445		Pknox2	-0.756871
	Hk2	0.422466		Plcg1	-0.684626
	Hmcn1	0.898012		Pld6	-0.338925
	Hmcn2	0.418058		Plek2	-0.430617
	Hmga1b	0.334434		Plk4	-0.620548
	Hmgcs2	0.778809		Plpp7	-0.554703
	Hopx	0.348687		Plxdc1	-0.484975
	Hotairm1	0.525679		Pmm1	-0.353206
	Hotairm2	0.669106		Pms2	-0.364957
	Hoxb3	0.559464		Podnl1	-0.338944
	Hoxb3os	0.570944		Pold4	-0.326712
	Hoxd8	0.559824		Pole	-0.573428
	Hpca	0.934555		Polg	-0.336042
	Hs3st3a1	0.438848		Poll	-0.364162
	Hsd17b13	0.52635		Pomk	-0.336952
	Hspa12b	0.375394		Ppfia2	-0.56738
	Hspa13	0.409968		Ppp1ccb	-0.331875
	Hspa1a	0.487074		Ppp1r3e	-0.381161
	Hspa1b	1.10882		Ppp1r3g	-0.777749
	Hspa2	0.453348		Pradc1	-0.352039
	Hspb1	0.416968		Prdm6	-0.379582
	Hsph1	0.441926		Prelid2	-0.435726
	Hyou1	0.394741		Prim1	-0.449421
	Hypk	0.357366		Prkdc	-0.418552
	Icam2	0.588773		Prrt2	-0.387436
	Icam4	0.393822		Prrx2	-0.339552
	Idi1-ps1	0.334767		Prss12	-0.46352
	Ids	0.397448		Prss27	-0.652369
	Ier3ip1	0.436487		Prss57	-0.42981
	Ifi27l2a	0.759359		Prune2	-0.441636
	Ifi27l2b	0.989951		Psmc3ip	-0.459756
	Ifng	0.54401		Psors1c2	-0.333384
	Igfbp2	0.424107		Pstpip2	-0.37511
	Ighmbp2	0.624532		Ptger3	-0.408959
	Igkj1	0.718772		Pthlh	-0.610027
	Igkv3-5	1.2886		Ptpn7	-0.370274
	Il13	0.380012		Ptpro	-0.384104
	Il2rg	0.402652		Pttg1	-0.387193
	Il34	0.344437		Pus1	-0.348371
	Il5	0.728429		Qrsl1	-0.393279
	Inhba	0.44797		Rab3a	-0.327987
	Inhbb	0.372802		Racgap1	-0.520478
	Inpp5d	0.469672		Rad1	-0.350351
	Inpp5j	0.366599		Rad18	-0.379282
	Insl6	0.402953		Rad51	-0.948526
	Ints6l	0.326969		Rad51ap1	-0.462849
	Iqcc	0.353323		Rad51c	-0.539772
	Iqcn	0.621112		Rarb	-0.467198
	Irgm1	0.388404		Raver2	-0.43337
	Irx2	0.367589		Rbl2	-0.480019
	Isoc2b	0.37528		Rbpjl	-0.509248
	Itga7	0.490047		Rdh13	-0.374655
	Itga8	0.385946		Reep2	-0.451437
	Itgae	0.846047		Ret	-0.475384
	Itgax	0.430317		Rfc5	-0.336274
	Itgb1bp2	0.440818		Rfxap	-0.372493
	Itgb4	0.366073		Rgs17	-0.552373
	Itih2	0.442624		Ribc1	-0.457256
	Itprid1	0.49893		Rilpl1	-0.32706
	Jade2	0.427411		Rinl	-0.362677
	Jdp2	0.351899		Rmi2	-0.398078
	Jpx	0.766136		Rnase10	-0.429873
	Kalrn	0.3658		Rnase6	-0.36421
	Kbtbd3	0.371287		Rnf180	-0.60198
	Kcnd2	0.327157		Rnf215	-0.322911
	Kcnh1	0.391957		Rnls	-0.458222
	Kcnh7	0.390634		Rpa2	-0.359129
	Kdm1a	0.358813		Rpp25	-0.353082
	Kdr	0.628025		Rpp40	-0.438221
	Khsrp	0.33214		Rrm2	-0.458158
	Kif1a	0.413792		Rspo3	-0.32749
	Kif22	0.352587		Rtkn2	-0.725243
	Kif5c	0.657132		Rtl1	-0.401456
	Klf10	0.617676		Rtn1	-0.338592
	Klf8	0.344012		Rtn4rl2	-0.555286
	Klhdc1	0.955536		Saa3	-2.04669
	Klhl29	0.369137		Sass6	-0.565988
	Klhl35	0.333118		Scamp5	-0.386247
	Klra13-ps	0.696942		Scn8a	-0.509183
	Klra7	0.427726		Scx	-0.513821
	Klrb1a	0.326969		Sdr39u1	-0.376498
	Klri1	0.519115		Sele	-0.7374
	Klri2	0.423026		Selenbp1	-0.376962
	Knop1	0.362737		Sema4g	-0.538267
	Krt16	1.06878		Septin3	-0.38521
	Krt6a	0.968866		Serhl	-0.332642
	Krtdap	1.17535		Serp2	-0.551259
	Ktn1	0.724933		Sesn2	-0.336282
	Lalba	1.03576		Setd6	-0.332893
	Lama1	0.322741		Sfmbt2	-0.57368
	Lama3	0.368769		Sfrp4	-0.422175
	Lama5	0.402535		Sftpd	-0.434726
	Larp1b	0.477881		Sfxn5	-0.564475
	Lgals1	0.347374		Sh2d1a	-0.413619
	Lgals2	0.618688		Shcbp1	-0.619117
	Lgals3bp	0.3263		Sit1	-0.322314
	Lgr6	0.324234		Ska1	-0.624278
	Lif	0.407151		Slain2	-0.396659
	Llgl2	0.44409		Slc12a8	-0.540401
	Llph-ps1	0.681749		Slc18a2	-0.375197
	Lnx2	0.337035		Slc25a47	-0.543885
	LOC102631992	0.624144		Slc26a10	-0.552806
	LOC108167736	0.387083		Slc35c2	-0.364802
	LOC115487155	0.346129		Slc52a2	-0.400549
	LOC115487949	0.428338		Slc6a13	-0.448387
	LOC115487996	0.400537		Slfn9	-0.368724
	LOC115488814	0.593253		Smad7	-0.505131
	LOC115489399	0.716334		Smarca5-ps	-0.403341
	LOC115489488	0.46913		Smc2	-0.694221
	LOC118567343	0.912703		Smc4	-0.352637
	LOC118567420	0.330124		Smim38	-0.513337
	LOC118567660	0.444372		Smpd5	-0.445517
	LOC118567699	0.896935		Smpdl3b	-0.395608
	LOC118567792	0.623194		Snhg11	-0.622317
	LOC118567814	0.419853		Snord38a	-0.322885
	LOC118567819	0.485134		Sntg2	-0.687419
	LOC118567821	0.344238		Snx10	-0.408362
	LOC118567846	0.501899		Snx21	-0.385859
	LOC118567934	0.812994		Socs1	-0.323057
	LOC118567980	0.889976		Socs3	-0.356803
	LOC118568035	0.325782		Sord	-0.556748
	LOC118568117	0.329665		Sox11	-0.573285
	LOC118568169	0.572912		Sox4	-0.433029
	LOC118568170	0.340948		Sp110	-0.328113
	LOC118568212	0.65918		Spag1	-0.41969
	LOC118568338	0.339079		Spag5	-0.493334
	LOC118568353	0.427228		Spc24	-0.666628
	LOC118568358	0.443244		Spc25	-0.389626
	LOC118568368	0.782968		Spock3	-0.492173
	LOC118568512	0.994191		Spsb4	-0.455011
	LOC118568526	0.351514		Srd5a1	-0.588313
	LOC118568648	0.373013		Srrd	-0.383976
	LOC118568652	0.821515		St3gal5	-0.362999
	LOC118568653	0.429009		St7	-0.383758
	LOC118568718	0.569482		Star	-0.390613
	LOC118568732	0.57078		Stbd1	-0.360374
	Lockd	0.420574		Stk11ip	-0.357541
	Loxl4	0.518235		Stk36	-0.322087
	Lpcat4	0.469907		Stmn1	-0.501657
	Lratd2	0.484469		Stmn3	-0.384726
	Lrfn4	0.328855		Stmn4	-0.713294
	Lrp5	0.339169		Strn	-0.407512
	Lrrc26	0.422278		Syt3	-0.543168
	Lrrc3b	0.62773		Tac1	-0.53599
	Lrrn2	0.391734		Tacc3	-0.52839
	Lsm7	0.565579		Taf5	-0.338035
	Lss	0.489802		Tafa5	-0.618453
	Lst1	0.872637		Tbata	-0.844451
	Ltbp2	0.34112		Tbck	-0.43201
	Ly6a2	0.351898		Tbx21	-0.381191
	Ly6g6d	0.344118		Tcf19	-0.370067
	Ly75	0.890263		Tedc1	-0.383794
	Lyrm2	0.350631		Tekt2	-0.494713
	Lyrm4	0.353081		Tent5b	-0.555068
	Lyrm9	0.343715		Tex264	-0.336936
	Magee1	0.50823		Them6	-0.484169
	Man1c1	0.346803		Tifa	-0.346769
	Map3k12	0.770708		Timd4	-0.351189
	Marchf10	0.386525		Timm50	-0.331982
	Mas1	1.26243		Tk1	-0.583331
	Masp1	0.394235		Tll1	-0.406165
	Masp2	0.412259		Tll2	-0.372065
	Mboat2	0.648443		Tm6sf1	-0.352298
	Mctp2	0.329912		Tmem101	-0.448117
	Med9os	0.335133		Tmem140	-0.390422
	Mef2c	0.363352		Tmem17	-0.391447
	Meig1	0.523299		Tmem170b	-0.323707
	Meltf	0.785715		Tmem181b-ps	-0.530422
	Mep1a	0.328263		Tmem192	-0.32775
	Mertk	0.401473		Tmem201	-0.365353
	Metap2	0.486767		Tmem215	-0.807378
	Mettl14	0.432168		Tmem218	-0.406014
	Mia	0.417981		Tmem220	-0.440174
	Micalcl	0.380158		Tmem95	-0.387482
	Micos10	0.39884		Tnfrsf13b	-0.408519
	Miga2	0.495467		Tnfsf11	-0.594015
	Mir205hg	0.44474		Top2a	-0.329096
	Mir6236	0.405919		Tpbgl	-0.334827
	Mir682	1.09266		Tpm3	-0.322023
	Mira	0.366655		Tpsb2	-0.887511
	Mirg	0.67717		Trbc2	-0.381688
	Mirt1	0.345729		Trdc	-0.841283
	Misp	0.362903		Trgc1	-1.00439
	Mitd1	0.448237		Trgc3	-0.461216
	Mmp16	0.451022		Trib3	-0.702583
	Mmrn2	0.806982		Trim27	-0.327382
	Mmut	0.422185		Trim72	-0.369672
	Mok	0.368562		Trmt44	-0.500139
	Morf4l1	0.324982		Trmt61b	-0.528634
	Morrbid	0.399241		Trnp1	-0.485682
	Mphosph6	0.364091		Tspoap1	-0.503377
	Mpp2	0.362198		Tspyl2	-0.325014
	Mpp3	0.95115		Tsr1	-0.326648
	Mrc2	0.339219		Tubb2b	-0.348977
	Mrpl23	0.382638		Tubb5	-0.351345
	Mrpl33	0.507422		Tubd1	-0.505372
	Mrpl52	0.887605		Tvp23a	-0.356486
	Mrps18c	0.332485		Tyms-ps	-0.480444
	Mrps21	0.627634		Ubash3b	-0.336905
	Mrps36	0.339983		Ube2c	-0.336508
	Mrps5	0.607043		Ube2cbp	-0.35149
	Msantd4	0.358758		Ube2e1	-0.337402
	Msh5	0.38738		Uhrf1	-0.619545
	Msrb3	0.467563		Unc45bos	-0.576286
	Mst1r	0.335576		Unc5cl	-0.387007
	Mt1	0.531095		Ung	-0.669614
	Mt2	0.922569		Upb1	-0.384243
	Mtbp	0.45124		Upk3a	-0.395062
	Mterf1a	0.644547		Urgcp	-0.403251
	Mtln	0.723814		Usp1	-0.329533
	Mtmr7	0.399317		Utp14b	-0.468421
	mt-Rnr1	0.522892		Vash1	-0.697583
	Muc15	0.328012		Vash2	-0.504747
	Muc4	0.445829		Vmn1r32	-0.459157
	Myadm	0.429763		Vwc2	-0.400792
	Myb	0.35647		Washc1	-0.338877
	Mycbpap	0.61159		Wdpcp	-0.322825
	Myct1	0.465695		Wfdc1	-0.650181
	Myef2	0.389504		Wrap53	-0.335323
	Myoc	1.04083		Xkr6	-0.366618
	Myom1	0.450106		Yju2	-0.424623
	Mzb1	0.74259		Ypel1	-0.463716
	Naa38	0.749408		Ypel2	-0.444678
	Naip5	0.88929		Yy2	-0.375702
	Naip6	0.554832		Zbed6	-0.496198
	Nanos3	0.52434		Zbtb16	-0.476021
	Nat8	0.477568		Zdhhc12	-0.337818
	Nat8f1	0.718425		Zdhhc23	-0.369123
	Natd1	0.400776		Zfand4	-0.383468
	Nav2	0.336644		Zfp202	-0.475423
	Ncam1	0.343814		Zfp251	-0.512426
	Nck2	0.610996		Zfp28	-0.545309
	Nckipsd	0.402801		Zfp367	-0.353503
	Ncstn	0.372865		Zfp456	-0.365357
	Ndnf	0.461105		Zfp524	-0.349286
	Ndufa1	0.968831		Zfp58	-0.432917
	Ndufa11b	0.480275		Zfp60	-0.429656
	Ndufa13	0.399039		Zfp74	-0.414365
	Ndufa2	0.727156		Zgpat	-0.455518
	Ndufa3	1.1885		Zgrf1	-0.711604
	Ndufa5	0.828835		Znrd1as	-0.335704
	Ndufa6	0.539983		Znrf2	-0.331241
	Ndufa7	0.783813		Zranb3	-0.497929
	Ndufaf8	0.551447		Zscan2	-0.420833
	Ndufb1	1.25426		Zswim9	-0.390089
	Ndufb2	0.740536
	Ndufb3	0.326674
	Ndufb4	0.533407
	Ndufb4b	0.622183
	Ndufb4c	0.601354
	Ndufc1	0.855198
	Ndufs5	0.585557
	Ndufs5-ps	0.362269
	Ndufs6	0.343318
	Ndufs6b	0.429677
	Ndufv3	0.630215
	Nedd1	0.484449
	Nek5	0.810881
	Nek7	0.364987
	Nes	0.427387
	Nexn	0.324758
	Nhs	0.341682
	Niban3	0.626529
	Ninl	0.50344
	Nkd2	0.471155
	Nlgn4l	0.629017
	Nlrx1	0.333519
	Nmnat2	0.546853
	Nmt1	0.402952
	Nol6	0.40271
	Nop10	0.39747
	Nos1	0.405666
	Notch1	0.377324
	Notch3	0.37479
	Nova1	0.861326
	Npas2	0.599806
	Npff	0.483444
	Nppc	0.621289
	Npy	0.753403
	Nr4a3	0.373174
	n-R5s134	0.998286
	Nrarp	0.348411
	Nrde2	0.816774
	Nrxn2	0.875009
	Nrxn3	0.804596
	Nsrp1	0.521346
	Nt5e	0.592107
	Ntng1	0.625303
	n-TRacg1	0.322155
	n-TYgta10	0.70895
	Nudcd3	0.646299
	Nxph3	0.388837
	Oas1c	0.339568
	Ocln	0.478962
	Odf2	0.405454
	Olfr558	0.362019
	Oplah	0.327097
	Osbpl10	0.57579
	Osbpl7	0.449861
	Ost4	0.907509
	Ovca2	0.341432
	P2ry1	0.366053
	Pabpc4	0.393275
	Pabpc4l	0.660306
	Pabpn1	0.592955
	Pak1	0.577092
	Pak4	0.329621
	Pak6	0.420032
	Palld	0.324737
	Pam	0.398107
	Pan3	0.906837
	Pank4	0.636958
	Paqr5	0.552171
	Parm1	0.442515
	Parvb	0.489861
	Pbx3	0.601221
	Pcdh17	0.52606
	Pcdh20	0.483439
	Pcsk1	0.749831
	Pdap1	0.332323
	Pdcd11	0.803746
	Pdcd1lg2	0.510136
	Pdcd4	0.79582
	Pde2a	0.369711
	Pde7b	0.364583
	Pdgfra	0.531127
	Pdia4	0.352249
	Pdk1	0.478868
	Pdk4	0.422969
	Pdzk1ip1	0.545479
	Pecam1	0.735537
	Peg12	0.449491
	Pet100	1.30764
	Pex26	0.549814
	Pfkl	0.386111
	Pfn1	0.34866
	Pgap3	0.5066
	Pgm5	0.596303
	Phactr4	0.489591
	Pid1	0.326566
	Pigm	0.391988
	Pik3cb	0.536805
	Pik3r3	0.571086
	Pim2	0.325918
	Pin4	0.482608
	Pkd1	0.55723
	Plag1	0.456577
	Platr25	0.577825
	Platr27	0.346337
	Plcl2	0.457934
	Plekhh2	0.323175
	Plekhn1	0.489652
	Plk5	0.398341
	Pllp	0.554705
	Plvap	0.471725
	Plxnb1	0.363246
	Pmepa1	0.384584
	Pms1	0.516639
	Pnp	0.395917
	Poc1a	0.397478
	Podxl	0.687223
	Pofut2	0.467793
	Polh	0.484665
	Polr2i	0.690596
	Polr2k	0.781088
	Polr2l	1.11584
	Pomc	0.844369
	Ppargc1a	0.698175
	Ppm1n	0.494654
	Ppp1r13b	0.467255
	Ppp1r3c	0.494717
	Ppp6r1	0.859035
	Prag1	0.541626
	Prdm1	0.505347
	Prdm11	0.601625
	Prepl	0.426612
	Prom1	0.401504
	Prox1	0.357097
	Prpf6	0.382111
	Psmg4	0.441834
	Ptgs2	0.465544
	Ptk2b	0.325148
	Ptpn5	0.385993
	Ptprb	0.916662
	Ptprg	0.389733
	Ptprk	0.380919
	Ptprr	0.493677
	Ptprz1	0.48178
	Pygo2	0.355405
	R3hdml	0.34311
	Rab26os	1.43736
	Rab6b	0.331722
	Rabl3	0.428387
	Rap1gap2	0.330538
	Rap2c	0.325658
	Rarres1	0.443824
	Rasgrf2	0.609978
	Rasgrp3	0.803795
	Rasip1	0.788358
	Rbis	0.574548
	Rbm19	0.36223
	Rbm20	0.414082
	Rbm28	0.461293
	Rbp7	0.430811
	Rd3	0.563026
	Reck	0.323114
	Reg3b	1.52815
	Rem1	0.408544
	Reps2	0.386544
	Retnlg	0.988592
	Rgs4	0.331384
	Rgs5	0.861294
	Rhbdf2	0.843208
	Rhpn2	0.322878
	Rn7s2	1.29396
	Rn7sk	1.12342
	Rnf223	0.840719
	Rnf43	0.654763
	Rnf44	0.594402
	Robo2	0.437735
	Romo1	1.05761
	Ror1	0.401608
	Rorc	0.72488
	Rpap3	1.21165
	Rpl22	0.471829
	Rpl23	0.43166
	Rpl23a	0.755674
	Rpl27	0.415039
	Rpl27a	0.389189
	Rpl30	0.465003
	Rpl31-ps12	0.50707
	Rpl32l	0.385417
	Rpl34	0.755567
	Rpl34-ps1	0.671021
	Rpl35	0.59478
	Rpl35a	0.446274
	Rpl36	1.08751
	Rpl36a	0.801565
	Rpl36al	0.460556
	Rpl37	1.09085
	Rpl37a	0.914462
	Rpl37rt	1.26728
	Rpl38	1.47139
	Rpl39	0.991455
	Rpl39l	0.3439
	Rpl41	0.936274
	Rpl5	1.34305
	Rplp2	0.721604
	Rpn1	0.373755
	Rpp21	0.369055
	Rpp38	0.543279
	Rps12	0.721267
	Rps12-ps10	0.597469
	Rps12-ps12	0.804113
	Rps12-ps18	0.767381
	Rps12-ps24	0.536428
	Rps13	0.432271
	Rps15	0.528865
	Rps15a	0.650273
	Rps15a-ps4	0.834631
	Rps15a-ps6	0.608383
	Rps17	0.78554
	Rps21	1.3841
	Rps23rg1	0.528631
	Rps24	0.32842
	Rps25	0.398925
	Rps26	0.901885
	Rps27	1.16414
	Rps27l	0.406479
	Rps27rt	1.4546
	Rps28	1.32264
	Rps29	2.39644
	Rrad	0.639379
	Rsad2	0.392803
	Rtl6	0.341688
	Rtn4ip1	0.419823
	Rtn4r	0.346234
	Rusf1	0.435371
	Rybp	0.335886
	S100a13	0.440783
	S100a4	0.469644
	S100a6	0.541044
	S100a8	2.34173
	S100a9	2.23573
	S100b	0.387816
	S100g	2.24167
	S1pr1	0.457905
	S1pr3	0.326539
	Samd1	0.362999
	Samd9l	0.376424
	Samsn1	0.757612
	Sarm1	0.33473
	Sash3	0.435392
	Saxo2	0.627734
	Scarf1	0.33616
	Scd3	0.48406
	Scn4b	0.538682
	Scnn1a	0.42646
	Scube1	0.49557
	Sec14l2	0.392485
	Sec23b	0.375929
	Sec61g	0.929256
	Sec62	0.758643
	Selenon	0.327955
	Selp	0.54094
	Sem1	0.561656
	Sema3f	0.620793
	Sema3g	0.33731
	Sema4b	0.483288
	Sema6d	0.432197
	Sema7a	0.88551
	Serf1	0.393678
	Serf2	0.344905
	Serinc3	0.527157
	Serpina3c	0.326854
	Sez6l2	0.633377
	Sfrp5	1.03875
	Sgip1	0.424208
	Shank3	0.420004
	Shc4	0.401851
	Shoc2	0.392386
	Shtn1	0.452364
	Siglech	0.453033
	Sin3a	0.373405
	Skint8	0.363619
	Skp1	0.359716
	Slc12a7	0.682644
	Slc15a3	0.359092
	Slc16a3	0.322313
	Slc17a9	0.345005
	Slc1a1	0.556203
	Slc1a3	0.323237
	Slc25a1	0.369077
	Slc25a40	0.336573
	Slc28a3	0.665142
	Slc2a10	0.524944
	Slc2a4	0.32948
	Slc35c1	0.428946
	Slc4a11	0.881979
	Slc5a5	0.428306
	Slc5a8	0.62293
	Slc7a11	0.594309
	Slco1a6	0.344064
	Slfn1	0.386868
	Slirp	1.00858
	Slx4ip	0.469869
	Smarcd3	0.43926
	Smim11	0.322256
	Smim22	1.03785
	Smim26	0.685961
	Smim27	1.32874
	Smim4	0.896768
	Sms	0.39259
	Snai3	0.494941
	Sncaip	0.445172
	Sncg	0.541258
	Snhg10	0.4446
	Snhg18	0.686915
	Snhg20	0.344741
	Snhg3	0.892316
	Snhg6	0.868254
	Snhg8	1.00517
	Snhg9	0.661566
	Snora33	0.369371
	Snora78	1.08039
	Snord104	1.30814
	Snord3b2	1.03084
	Snord99	0.377367
	Snrpb2	0.350992
	Snrpf	0.939177
	Snx25	0.659571
	Sod1	0.438784
	Son	0.902826
	Sort1	0.402111
	Sox10	0.39483
	Sox18	1.22639
	Sox7	0.511509
	Sox8	0.377566
	Sox9	0.394142
	Sp3os	0.490403
	Spa17	0.395007
	Spata13	0.475409
	Spata33	0.493036
	Spats2l	0.414371
	Spef2	0.414604
	Speg	0.61627
	Spink5	0.384921
	Spint2	0.353556
	Spns2	0.358617
	Spon1	0.421534
	Spp1	0.687961
	Sprr2a1	0.865887
	Sprr2a3	0.868865
	Spry4	0.340194
	Sptlc3	0.513526
	Srek1ip1	0.642328
	Stamos	0.527663
	Stard8	0.561331
	Stat4	0.356214
	Steap4	0.330545
	Stk25	0.343803
	Stkld1	0.536908
	Stra6	0.545887
	Sts	0.451009
	Stx1a	0.328302
	Sult1e1	1.00571
	Sun2	0.339584
	Surf6	0.492777
	Susd2	0.476819
	Svep1	0.43976
	Svip	0.371122
	Syap1	0.323284
	Syt9	0.345637
	Taco1os	0.904434
	Taf1c	0.426012
	Taf1d	0.697062
	Tal1	0.482083
	Taok2	0.410014
	Tap2	0.365416
	Tbc1d2	0.590742
	Tbx2	0.617662
	Tcea1	0.440973
	Tcea3	0.367424
	Tcf24	0.374865
	Tcf7l2	0.333373
	Tdrkh	0.373424
	Tdrp	0.328234
	Tecpr2	0.352556
	Terf2	0.423353
	Tesc	0.325938
	Tespa1	0.552181
	Tfap2a	0.458419
	Tgfa	0.359221
	Tgfbr1	0.398531
	Thbs4	0.478788
	Thnsl2	0.391292
	Tie1	0.496336
	Timm8b	0.332676
	Timp4	0.822348
	Tjp2	0.347668
	Tlr1	0.466799
	Tma7-ps	0.625975
	Tmc8	0.335085
	Tmem132e	0.409516
	Tmem143	0.366129
	Tmem178	0.338868
	Tmem181a	0.557833
	Tmem182	0.944979
	Tmem184a	0.355102
	Tmem204	0.845046
	Tmem229a	0.326948
	Tmem243	0.608211
	Tmem25	0.364096
	Tmem250-ps	0.392671
	Tmem252	0.470023
	Tmem256	0.652618
	Tmem258	0.916181
	Tmem263	0.497931
	Tmem273	0.458876
	Tmem88	0.3931
	Tmem94	0.648969
	Tmf1	0.632532
	Tmsb10	0.517946
	Tmsb15b1	0.773189
	Tmtc1	0.337321
	Tnfaip2	0.597895
	Tnfrsf19	0.408605
	Tnfsf8	0.679294
	Tnmd	0.503905
	Tnni2	0.361747
	Tnrc18	0.534993
	Tnrc6b	0.341134
	Tomm7	1.10536
	Top3a	0.400144
	Tor4a	0.393906
	Tox	0.434182
	Tox3	0.512966
	Tph1	0.552872
	Traf3ip1	0.402047
	Trat1	0.480839
	Trerf1	0.388254
	Trim37	0.567028
	Trim62	0.344686
	Trmt10a	0.328724
	TrnG	0.472114
	TrnL1	0.73992
	TrnP	1.37867
	TrnT	0.713651
	TrnY	0.84392
	Trp53bp1	0.334906
	Tsacc	0.52543
	Tsga10	0.406099
	Tsr2	0.346067
	Tstd1	0.584016
	Ttc36	0.464511
	Ttll3	0.326536
	Ttll7	0.350696
	Tuba8	0.400262
	Tuft1	0.64061
	Tulp2	0.389137
	Twist1	0.414453
	Twnk	0.375262
	Txk	0.711213
	Ubd	1.3096
	Ubl5	0.60855
	Uckl1os	0.767872
	Uevld	0.329925
	Ufm1	0.33043
	Upf1	0.61429
	Upf2	0.668824
	Upp1	0.69436
	Uqcc2	0.459203
	Uqcr10	0.787609
	Uqcr11	0.868025
	Uqcrb	0.412891
	Uqcrq	0.484098
	Urb1	0.372285
	Usf1	0.445083
	Ushbp1	0.600674
	Usp43	0.703067
	Uspl1	0.360231
	Utp20	0.327802
	Vangl2	0.335415
	Vars2	0.375271
	Vaultrc5	0.849324
	Vcam1	0.373928
	Vill	0.418228
	Vps45	0.551578
	Vtcn1	0.387532
	Vwf	0.364791
	Wars	0.352954
	Wdr27	0.76891
	Wdr59	0.327096
	Wdr63	0.337791
	Wfdc12	0.825327
	Wfdc17	0.478934
	Wfdc18	0.709943
	Wfdc3	0.322158
	Wipf1	0.373351
	Xcl1	0.466685
	Xlr	0.791881
	Xlr4b	0.336487
	Xpr1	0.539989
	Ybey	0.981367
	Ythdc1	0.364024
	Zbtb26	0.479657
	Zbtb34	0.355061
	Zbtb49	0.370592
	Zbtb6	0.563086
	Zbtb9	0.655787
	Zcchc7	0.461695
	Zcchc9	0.468896
	Zdhhc5	0.426182
	Zer1	0.450725
	Zfas1	0.692947
	Zfp101	0.588303
	Zfp13	0.32975
	Zfp133-ps	0.67897
	Zfp142	0.353222
	Zfp143	0.397704
	Zfp169	0.479593
	Zfp248	0.343345
	Zfp27	0.352911
	Zfp384	0.756247
	Zfp385b	0.556908
	Zfp41	0.40813
	Zfp438	0.422763
	Zfp46	0.389609
	Zfp472	0.332158
	Zfp551	0.436471
	Zfp583	0.662782
	Zfp608	0.347194
	Zfp652os	0.334533
	Zfp691	0.459785
	Zfp747	0.394747
	Zfp748	0.601389
	Zfp786	0.469421
	Zfp799	0.394957
	Zfp82	0.33279
	Zfp827	0.954624
	Zfp85	0.671049
	Zfp850	0.356565
	Zfp868	0.381497
	Zfp87	1.04676
	Zfp932	0.328729
	Zfp938	0.713274
	Zfp952	0.419341
	Zfp961	0.441798
	Zfp966	0.654493
	Zfp973	0.662499
	Zfp975	0.391237
	Zfp980	0.423838
	Zfp982	0.417994
	Zfp991	0.474419
	Zfp993	0.77739
	Zkscan5	0.392739
	Zmat4	0.604264
	Zmiz1	0.331046
	Zscan22	0.35215
